# Supplementary material for: Cover crop mixture diversity, biomass productivity, weed suppression, and stability
Source: PLoS One. 2019 Mar 14;14(3):e0206195. doi: 10.1371/journal.pone.0206195 (PMC6417710; doi:10.1371/journal.pone.0206195)
Supplement: S1 Dataset — (CSV) [file pone.0206195.s001.csv]

obs.no	site.no	site.name	plant.date	plot.no	trt.no	block	func.grps	spp.no	plant.samp.date	dm.bar.g	dm.oat.g	dm.wht.g	dm.pea.g	dm.red.g	dm.yel.g	dm.rad.g	dm.rape.g	dm.turn.g	dm.proso.g	dm.sorg.g	dm.teff.g	dm.chick.g	dm.cow.g	dm.sunn.g	dm.buck.g	dm.saff.g	dm.sunf.g	dm.COV.g	dm.W.g	dm.TOT.g	quad.size.m2	quad.toss	samp.area.m2	dm.COV.g.m2	dm.W.g.m2	dm.TOT.g.m2	W.YL	SR.cov
1	1	KEEN	7/19/13	1	13	4	1	3	NA	NA	NA	NA	NA	NA	NA	NA	NA	NA	NA	NA	NA	NA	NA	NA	NA	NA	NA	NA	NA	NA	NA	NA	NA	NA	NA	NA	NA	NA
2	1	KEEN	7/19/13	2	20	4	3	3	NA	NA	NA	NA	NA	NA	NA	NA	NA	NA	NA	NA	NA	NA	NA	NA	NA	NA	NA	NA	NA	NA	NA	NA	NA	NA	NA	NA	NA	NA
3	1	KEEN	7/19/13	3	4	4	1	1	NA	NA	NA	NA	NA	NA	NA	NA	NA	NA	NA	NA	NA	NA	NA	NA	NA	NA	NA	NA	NA	NA	NA	NA	NA	NA	NA	NA	NA	NA
4	1	KEEN	7/19/13	4	10	4	1	1	NA	NA	NA	NA	NA	NA	NA	NA	NA	NA	NA	NA	NA	NA	NA	NA	NA	NA	NA	NA	NA	NA	NA	NA	NA	NA	NA	NA	NA	NA
5	1	KEEN	7/19/13	5	19	4	3	3	NA	NA	NA	NA	NA	NA	NA	NA	NA	NA	NA	NA	NA	NA	NA	NA	NA	NA	NA	NA	NA	NA	NA	NA	NA	NA	NA	NA	NA	NA
6	1	KEEN	7/19/13	6	18	3	3	3	NA	NA	NA	NA	NA	NA	NA	NA	NA	NA	NA	NA	NA	NA	NA	NA	NA	NA	NA	NA	NA	NA	NA	NA	NA	NA	NA	NA	NA	NA
7	1	KEEN	7/19/13	7	13	3	1	3	NA	NA	NA	NA	NA	NA	NA	NA	NA	NA	NA	NA	NA	NA	NA	NA	NA	NA	NA	NA	NA	NA	NA	NA	NA	NA	NA	NA	NA	NA
8	1	KEEN	7/19/13	8	15	3	2	6	NA	NA	NA	NA	NA	NA	NA	NA	NA	NA	NA	NA	NA	NA	NA	NA	NA	NA	NA	NA	NA	NA	NA	NA	NA	NA	NA	NA	NA	NA
9	1	KEEN	7/19/13	9	17	3	3	9	NA	NA	NA	NA	NA	NA	NA	NA	NA	NA	NA	NA	NA	NA	NA	NA	NA	NA	NA	NA	NA	NA	NA	NA	NA	NA	NA	NA	NA	NA
10	1	KEEN	7/19/13	10	2	3	1	1	NA	NA	NA	NA	NA	NA	NA	NA	NA	NA	NA	NA	NA	NA	NA	NA	NA	NA	NA	NA	NA	NA	NA	NA	NA	NA	NA	NA	NA	NA
11	1	KEEN	7/19/13	11	15	2	2	6	NA	NA	NA	NA	NA	NA	NA	NA	NA	NA	NA	NA	NA	NA	NA	NA	NA	NA	NA	NA	NA	NA	NA	NA	NA	NA	NA	NA	NA	NA
12	1	KEEN	7/19/13	12	9	2	1	1	NA	NA	NA	NA	NA	NA	NA	NA	NA	NA	NA	NA	NA	NA	NA	NA	NA	NA	NA	NA	NA	NA	NA	NA	NA	NA	NA	NA	NA	NA
13	1	KEEN	7/19/13	13	3	2	1	1	NA	NA	NA	NA	NA	NA	NA	NA	NA	NA	NA	NA	NA	NA	NA	NA	NA	NA	NA	NA	NA	NA	NA	NA	NA	NA	NA	NA	NA	NA
14	1	KEEN	7/19/13	14	18	2	3	3	NA	NA	NA	NA	NA	NA	NA	NA	NA	NA	NA	NA	NA	NA	NA	NA	NA	NA	NA	NA	NA	NA	NA	NA	NA	NA	NA	NA	NA	NA
15	1	KEEN	7/19/13	15	7	2	1	1	NA	NA	NA	NA	NA	NA	NA	NA	NA	NA	NA	NA	NA	NA	NA	NA	NA	NA	NA	NA	NA	NA	NA	NA	NA	NA	NA	NA	NA	NA
16	1	KEEN	7/19/13	16	1	1	0	0	NA	NA	NA	NA	NA	NA	NA	NA	NA	NA	NA	NA	NA	NA	NA	NA	NA	NA	NA	NA	NA	NA	NA	NA	NA	NA	NA	NA	NA	NA
17	1	KEEN	7/19/13	17	19	1	3	3	NA	NA	NA	NA	NA	NA	NA	NA	NA	NA	NA	NA	NA	NA	NA	NA	NA	NA	NA	NA	NA	NA	NA	NA	NA	NA	NA	NA	NA	NA
18	1	KEEN	7/19/13	18	2	1	1	1	NA	NA	NA	NA	NA	NA	NA	NA	NA	NA	NA	NA	NA	NA	NA	NA	NA	NA	NA	NA	NA	NA	NA	NA	NA	NA	NA	NA	NA	NA
19	1	KEEN	7/19/13	19	12	1	1	3	NA	NA	NA	NA	NA	NA	NA	NA	NA	NA	NA	NA	NA	NA	NA	NA	NA	NA	NA	NA	NA	NA	NA	NA	NA	NA	NA	NA	NA	NA
20	1	KEEN	7/19/13	20	15	1	2	6	NA	NA	NA	NA	NA	NA	NA	NA	NA	NA	NA	NA	NA	NA	NA	NA	NA	NA	NA	NA	NA	NA	NA	NA	NA	NA	NA	NA	NA	NA
21	1	KEEN	7/19/13	21	4	1	1	1	NA	NA	NA	NA	NA	NA	NA	NA	NA	NA	NA	NA	NA	NA	NA	NA	NA	NA	NA	NA	NA	NA	NA	NA	NA	NA	NA	NA	NA	NA
22	1	KEEN	7/19/13	22	17	2	3	9	NA	NA	NA	NA	NA	NA	NA	NA	NA	NA	NA	NA	NA	NA	NA	NA	NA	NA	NA	NA	NA	NA	NA	NA	NA	NA	NA	NA	NA	NA
23	1	KEEN	7/19/13	23	5	2	1	1	NA	NA	NA	NA	NA	NA	NA	NA	NA	NA	NA	NA	NA	NA	NA	NA	NA	NA	NA	NA	NA	NA	NA	NA	NA	NA	NA	NA	NA	NA
24	1	KEEN	7/19/13	24	13	2	1	3	NA	NA	NA	NA	NA	NA	NA	NA	NA	NA	NA	NA	NA	NA	NA	NA	NA	NA	NA	NA	NA	NA	NA	NA	NA	NA	NA	NA	NA	NA
25	1	KEEN	7/19/13	25	11	2	1	3	NA	NA	NA	NA	NA	NA	NA	NA	NA	NA	NA	NA	NA	NA	NA	NA	NA	NA	NA	NA	NA	NA	NA	NA	NA	NA	NA	NA	NA	NA
26	1	KEEN	7/19/13	26	1	2	0	0	NA	NA	NA	NA	NA	NA	NA	NA	NA	NA	NA	NA	NA	NA	NA	NA	NA	NA	NA	NA	NA	NA	NA	NA	NA	NA	NA	NA	NA	NA
27	1	KEEN	7/19/13	27	10	3	1	1	NA	NA	NA	NA	NA	NA	NA	NA	NA	NA	NA	NA	NA	NA	NA	NA	NA	NA	NA	NA	NA	NA	NA	NA	NA	NA	NA	NA	NA	NA
28	1	KEEN	7/19/13	28	14	3	2	6	NA	NA	NA	NA	NA	NA	NA	NA	NA	NA	NA	NA	NA	NA	NA	NA	NA	NA	NA	NA	NA	NA	NA	NA	NA	NA	NA	NA	NA	NA
29	1	KEEN	7/19/13	29	12	3	1	3	NA	NA	NA	NA	NA	NA	NA	NA	NA	NA	NA	NA	NA	NA	NA	NA	NA	NA	NA	NA	NA	NA	NA	NA	NA	NA	NA	NA	NA	NA
30	1	KEEN	7/19/13	30	5	3	1	1	NA	NA	NA	NA	NA	NA	NA	NA	NA	NA	NA	NA	NA	NA	NA	NA	NA	NA	NA	NA	NA	NA	NA	NA	NA	NA	NA	NA	NA	NA
31	1	KEEN	7/19/13	31	4	3	1	1	NA	NA	NA	NA	NA	NA	NA	NA	NA	NA	NA	NA	NA	NA	NA	NA	NA	NA	NA	NA	NA	NA	NA	NA	NA	NA	NA	NA	NA	NA
32	1	KEEN	7/19/13	32	16	4	2	6	NA	NA	NA	NA	NA	NA	NA	NA	NA	NA	NA	NA	NA	NA	NA	NA	NA	NA	NA	NA	NA	NA	NA	NA	NA	NA	NA	NA	NA	NA
33	1	KEEN	7/19/13	33	6	4	1	1	NA	NA	NA	NA	NA	NA	NA	NA	NA	NA	NA	NA	NA	NA	NA	NA	NA	NA	NA	NA	NA	NA	NA	NA	NA	NA	NA	NA	NA	NA
34	1	KEEN	7/19/13	34	15	4	2	6	NA	NA	NA	NA	NA	NA	NA	NA	NA	NA	NA	NA	NA	NA	NA	NA	NA	NA	NA	NA	NA	NA	NA	NA	NA	NA	NA	NA	NA	NA
35	1	KEEN	7/19/13	35	2	4	1	1	NA	NA	NA	NA	NA	NA	NA	NA	NA	NA	NA	NA	NA	NA	NA	NA	NA	NA	NA	NA	NA	NA	NA	NA	NA	NA	NA	NA	NA	NA
36	1	KEEN	7/19/13	36	9	4	1	1	NA	NA	NA	NA	NA	NA	NA	NA	NA	NA	NA	NA	NA	NA	NA	NA	NA	NA	NA	NA	NA	NA	NA	NA	NA	NA	NA	NA	NA	NA
37	1	KEEN	7/19/13	37	7	4	1	1	NA	NA	NA	NA	NA	NA	NA	NA	NA	NA	NA	NA	NA	NA	NA	NA	NA	NA	NA	NA	NA	NA	NA	NA	NA	NA	NA	NA	NA	NA
38	1	KEEN	7/19/13	38	5	4	1	1	NA	NA	NA	NA	NA	NA	NA	NA	NA	NA	NA	NA	NA	NA	NA	NA	NA	NA	NA	NA	NA	NA	NA	NA	NA	NA	NA	NA	NA	NA
39	1	KEEN	7/19/13	39	8	4	1	1	NA	NA	NA	NA	NA	NA	NA	NA	NA	NA	NA	NA	NA	NA	NA	NA	NA	NA	NA	NA	NA	NA	NA	NA	NA	NA	NA	NA	NA	NA
40	1	KEEN	7/19/13	40	12	4	1	3	NA	NA	NA	NA	NA	NA	NA	NA	NA	NA	NA	NA	NA	NA	NA	NA	NA	NA	NA	NA	NA	NA	NA	NA	NA	NA	NA	NA	NA	NA
41	1	KEEN	7/19/13	41	14	4	2	6	NA	NA	NA	NA	NA	NA	NA	NA	NA	NA	NA	NA	NA	NA	NA	NA	NA	NA	NA	NA	NA	NA	NA	NA	NA	NA	NA	NA	NA	NA
42	1	KEEN	7/19/13	42	7	3	1	1	NA	NA	NA	NA	NA	NA	NA	NA	NA	NA	NA	NA	NA	NA	NA	NA	NA	NA	NA	NA	NA	NA	NA	NA	NA	NA	NA	NA	NA	NA
43	1	KEEN	7/19/13	43	9	3	1	1	NA	NA	NA	NA	NA	NA	NA	NA	NA	NA	NA	NA	NA	NA	NA	NA	NA	NA	NA	NA	NA	NA	NA	NA	NA	NA	NA	NA	NA	NA
44	1	KEEN	7/19/13	44	11	3	1	3	NA	NA	NA	NA	NA	NA	NA	NA	NA	NA	NA	NA	NA	NA	NA	NA	NA	NA	NA	NA	NA	NA	NA	NA	NA	NA	NA	NA	NA	NA
45	1	KEEN	7/19/13	45	6	3	1	1	NA	NA	NA	NA	NA	NA	NA	NA	NA	NA	NA	NA	NA	NA	NA	NA	NA	NA	NA	NA	NA	NA	NA	NA	NA	NA	NA	NA	NA	NA
46	1	KEEN	7/19/13	46	19	3	3	3	NA	NA	NA	NA	NA	NA	NA	NA	NA	NA	NA	NA	NA	NA	NA	NA	NA	NA	NA	NA	NA	NA	NA	NA	NA	NA	NA	NA	NA	NA
47	1	KEEN	7/19/13	47	8	2	1	1	NA	NA	NA	NA	NA	NA	NA	NA	NA	NA	NA	NA	NA	NA	NA	NA	NA	NA	NA	NA	NA	NA	NA	NA	NA	NA	NA	NA	NA	NA
48	1	KEEN	7/19/13	48	20	2	3	3	NA	NA	NA	NA	NA	NA	NA	NA	NA	NA	NA	NA	NA	NA	NA	NA	NA	NA	NA	NA	NA	NA	NA	NA	NA	NA	NA	NA	NA	NA
49	1	KEEN	7/19/13	49	14	2	2	6	NA	NA	NA	NA	NA	NA	NA	NA	NA	NA	NA	NA	NA	NA	NA	NA	NA	NA	NA	NA	NA	NA	NA	NA	NA	NA	NA	NA	NA	NA
50	1	KEEN	7/19/13	50	6	2	1	1	NA	NA	NA	NA	NA	NA	NA	NA	NA	NA	NA	NA	NA	NA	NA	NA	NA	NA	NA	NA	NA	NA	NA	NA	NA	NA	NA	NA	NA	NA
51	1	KEEN	7/19/13	51	2	2	1	1	NA	NA	NA	NA	NA	NA	NA	NA	NA	NA	NA	NA	NA	NA	NA	NA	NA	NA	NA	NA	NA	NA	NA	NA	NA	NA	NA	NA	NA	NA
52	1	KEEN	7/19/13	52	11	1	1	3	NA	NA	NA	NA	NA	NA	NA	NA	NA	NA	NA	NA	NA	NA	NA	NA	NA	NA	NA	NA	NA	NA	NA	NA	NA	NA	NA	NA	NA	NA
53	1	KEEN	7/19/13	53	14	1	2	6	NA	NA	NA	NA	NA	NA	NA	NA	NA	NA	NA	NA	NA	NA	NA	NA	NA	NA	NA	NA	NA	NA	NA	NA	NA	NA	NA	NA	NA	NA
54	1	KEEN	7/19/13	54	10	1	1	1	NA	NA	NA	NA	NA	NA	NA	NA	NA	NA	NA	NA	NA	NA	NA	NA	NA	NA	NA	NA	NA	NA	NA	NA	NA	NA	NA	NA	NA	NA
55	1	KEEN	7/19/13	55	18	1	3	3	NA	NA	NA	NA	NA	NA	NA	NA	NA	NA	NA	NA	NA	NA	NA	NA	NA	NA	NA	NA	NA	NA	NA	NA	NA	NA	NA	NA	NA	NA
56	1	KEEN	7/19/13	56	16	1	2	6	NA	NA	NA	NA	NA	NA	NA	NA	NA	NA	NA	NA	NA	NA	NA	NA	NA	NA	NA	NA	NA	NA	NA	NA	NA	NA	NA	NA	NA	NA
57	1	KEEN	7/19/13	57	9	1	1	1	NA	NA	NA	NA	NA	NA	NA	NA	NA	NA	NA	NA	NA	NA	NA	NA	NA	NA	NA	NA	NA	NA	NA	NA	NA	NA	NA	NA	NA	NA
58	1	KEEN	7/19/13	58	7	1	1	1	NA	NA	NA	NA	NA	NA	NA	NA	NA	NA	NA	NA	NA	NA	NA	NA	NA	NA	NA	NA	NA	NA	NA	NA	NA	NA	NA	NA	NA	NA
59	1	KEEN	7/19/13	59	20	1	3	3	NA	NA	NA	NA	NA	NA	NA	NA	NA	NA	NA	NA	NA	NA	NA	NA	NA	NA	NA	NA	NA	NA	NA	NA	NA	NA	NA	NA	NA	NA
60	1	KEEN	7/19/13	60	17	1	3	9	NA	NA	NA	NA	NA	NA	NA	NA	NA	NA	NA	NA	NA	NA	NA	NA	NA	NA	NA	NA	NA	NA	NA	NA	NA	NA	NA	NA	NA	NA
61	1	KEEN	7/19/13	61	6	1	1	1	NA	NA	NA	NA	NA	NA	NA	NA	NA	NA	NA	NA	NA	NA	NA	NA	NA	NA	NA	NA	NA	NA	NA	NA	NA	NA	NA	NA	NA	NA
62	1	KEEN	7/19/13	62	13	1	1	3	NA	NA	NA	NA	NA	NA	NA	NA	NA	NA	NA	NA	NA	NA	NA	NA	NA	NA	NA	NA	NA	NA	NA	NA	NA	NA	NA	NA	NA	NA
63	1	KEEN	7/19/13	63	8	1	1	1	NA	NA	NA	NA	NA	NA	NA	NA	NA	NA	NA	NA	NA	NA	NA	NA	NA	NA	NA	NA	NA	NA	NA	NA	NA	NA	NA	NA	NA	NA
64	1	KEEN	7/19/13	64	5	1	1	1	NA	NA	NA	NA	NA	NA	NA	NA	NA	NA	NA	NA	NA	NA	NA	NA	NA	NA	NA	NA	NA	NA	NA	NA	NA	NA	NA	NA	NA	NA
65	1	KEEN	7/19/13	65	3	1	1	1	NA	NA	NA	NA	NA	NA	NA	NA	NA	NA	NA	NA	NA	NA	NA	NA	NA	NA	NA	NA	NA	NA	NA	NA	NA	NA	NA	NA	NA	NA
66	1	KEEN	7/19/13	66	10	2	1	1	NA	NA	NA	NA	NA	NA	NA	NA	NA	NA	NA	NA	NA	NA	NA	NA	NA	NA	NA	NA	NA	NA	NA	NA	NA	NA	NA	NA	NA	NA
67	1	KEEN	7/19/13	67	19	2	3	3	NA	NA	NA	NA	NA	NA	NA	NA	NA	NA	NA	NA	NA	NA	NA	NA	NA	NA	NA	NA	NA	NA	NA	NA	NA	NA	NA	NA	NA	NA
68	1	KEEN	7/19/13	68	4	2	1	1	NA	NA	NA	NA	NA	NA	NA	NA	NA	NA	NA	NA	NA	NA	NA	NA	NA	NA	NA	NA	NA	NA	NA	NA	NA	NA	NA	NA	NA	NA
69	1	KEEN	7/19/13	69	12	2	1	3	NA	NA	NA	NA	NA	NA	NA	NA	NA	NA	NA	NA	NA	NA	NA	NA	NA	NA	NA	NA	NA	NA	NA	NA	NA	NA	NA	NA	NA	NA
70	1	KEEN	7/19/13	70	16	2	2	6	NA	NA	NA	NA	NA	NA	NA	NA	NA	NA	NA	NA	NA	NA	NA	NA	NA	NA	NA	NA	NA	NA	NA	NA	NA	NA	NA	NA	NA	NA
71	1	KEEN	7/19/13	71	20	3	3	3	NA	NA	NA	NA	NA	NA	NA	NA	NA	NA	NA	NA	NA	NA	NA	NA	NA	NA	NA	NA	NA	NA	NA	NA	NA	NA	NA	NA	NA	NA
72	1	KEEN	7/19/13	72	3	3	1	1	NA	NA	NA	NA	NA	NA	NA	NA	NA	NA	NA	NA	NA	NA	NA	NA	NA	NA	NA	NA	NA	NA	NA	NA	NA	NA	NA	NA	NA	NA
73	1	KEEN	7/19/13	73	8	3	1	1	NA	NA	NA	NA	NA	NA	NA	NA	NA	NA	NA	NA	NA	NA	NA	NA	NA	NA	NA	NA	NA	NA	NA	NA	NA	NA	NA	NA	NA	NA
74	1	KEEN	7/19/13	74	16	3	2	6	NA	NA	NA	NA	NA	NA	NA	NA	NA	NA	NA	NA	NA	NA	NA	NA	NA	NA	NA	NA	NA	NA	NA	NA	NA	NA	NA	NA	NA	NA
75	1	KEEN	7/19/13	75	1	3	0	0	NA	NA	NA	NA	NA	NA	NA	NA	NA	NA	NA	NA	NA	NA	NA	NA	NA	NA	NA	NA	NA	NA	NA	NA	NA	NA	NA	NA	NA	NA
76	1	KEEN	7/19/13	76	18	4	3	3	NA	NA	NA	NA	NA	NA	NA	NA	NA	NA	NA	NA	NA	NA	NA	NA	NA	NA	NA	NA	NA	NA	NA	NA	NA	NA	NA	NA	NA	NA
77	1	KEEN	7/19/13	77	17	4	3	9	NA	NA	NA	NA	NA	NA	NA	NA	NA	NA	NA	NA	NA	NA	NA	NA	NA	NA	NA	NA	NA	NA	NA	NA	NA	NA	NA	NA	NA	NA
78	1	KEEN	7/19/13	78	11	4	1	3	NA	NA	NA	NA	NA	NA	NA	NA	NA	NA	NA	NA	NA	NA	NA	NA	NA	NA	NA	NA	NA	NA	NA	NA	NA	NA	NA	NA	NA	NA
79	1	KEEN	7/19/13	79	3	4	1	1	NA	NA	NA	NA	NA	NA	NA	NA	NA	NA	NA	NA	NA	NA	NA	NA	NA	NA	NA	NA	NA	NA	NA	NA	NA	NA	NA	NA	NA	NA
80	1	KEEN	7/19/13	80	1	4	0	0	NA	NA	NA	NA	NA	NA	NA	NA	NA	NA	NA	NA	NA	NA	NA	NA	NA	NA	NA	NA	NA	NA	NA	NA	NA	NA	NA	NA	NA	NA
81	2	MARQ	8/10/13	1	12	1	1	3	NA	NA	NA	NA	NA	NA	NA	NA	NA	NA	NA	NA	NA	NA	NA	NA	NA	NA	NA	NA	NA	NA	NA	NA	NA	NA	NA	NA	NA	NA
82	2	MARQ	8/10/13	2	20	1	3	3	NA	NA	NA	NA	NA	NA	NA	NA	NA	NA	NA	NA	NA	NA	NA	NA	NA	NA	NA	NA	NA	NA	NA	NA	NA	NA	NA	NA	NA	NA
83	2	MARQ	8/10/13	3	11	1	1	3	NA	NA	NA	NA	NA	NA	NA	NA	NA	NA	NA	NA	NA	NA	NA	NA	NA	NA	NA	NA	NA	NA	NA	NA	NA	NA	NA	NA	NA	NA
84	2	MARQ	8/10/13	4	14	1	2	6	NA	NA	NA	NA	NA	NA	NA	NA	NA	NA	NA	NA	NA	NA	NA	NA	NA	NA	NA	NA	NA	NA	NA	NA	NA	NA	NA	NA	NA	NA
85	2	MARQ	8/10/13	5	19	2	3	3	NA	NA	NA	NA	NA	NA	NA	NA	NA	NA	NA	NA	NA	NA	NA	NA	NA	NA	NA	NA	NA	NA	NA	NA	NA	NA	NA	NA	NA	NA
86	2	MARQ	8/10/13	6	1	2	0	0	NA	NA	NA	NA	NA	NA	NA	NA	NA	NA	NA	NA	NA	NA	NA	NA	NA	NA	NA	NA	NA	NA	NA	NA	NA	NA	NA	NA	NA	NA
87	2	MARQ	8/10/13	7	18	2	3	3	NA	NA	NA	NA	NA	NA	NA	NA	NA	NA	NA	NA	NA	NA	NA	NA	NA	NA	NA	NA	NA	NA	NA	NA	NA	NA	NA	NA	NA	NA
88	2	MARQ	8/10/13	8	9	2	1	1	NA	NA	NA	NA	NA	NA	NA	NA	NA	NA	NA	NA	NA	NA	NA	NA	NA	NA	NA	NA	NA	NA	NA	NA	NA	NA	NA	NA	NA	NA
89	2	MARQ	8/10/13	9	12	3	1	3	NA	NA	NA	NA	NA	NA	NA	NA	NA	NA	NA	NA	NA	NA	NA	NA	NA	NA	NA	NA	NA	NA	NA	NA	NA	NA	NA	NA	NA	NA
90	2	MARQ	8/10/13	10	11	3	1	3	NA	NA	NA	NA	NA	NA	NA	NA	NA	NA	NA	NA	NA	NA	NA	NA	NA	NA	NA	NA	NA	NA	NA	NA	NA	NA	NA	NA	NA	NA
91	2	MARQ	8/10/13	11	19	3	3	3	NA	NA	NA	NA	NA	NA	NA	NA	NA	NA	NA	NA	NA	NA	NA	NA	NA	NA	NA	NA	NA	NA	NA	NA	NA	NA	NA	NA	NA	NA
92	2	MARQ	8/10/13	12	5	3	1	1	NA	NA	NA	NA	NA	NA	NA	NA	NA	NA	NA	NA	NA	NA	NA	NA	NA	NA	NA	NA	NA	NA	NA	NA	NA	NA	NA	NA	NA	NA
93	2	MARQ	8/10/13	13	16	4	2	6	NA	NA	NA	NA	NA	NA	NA	NA	NA	NA	NA	NA	NA	NA	NA	NA	NA	NA	NA	NA	NA	NA	NA	NA	NA	NA	NA	NA	NA	NA
94	2	MARQ	8/10/13	14	15	4	2	6	NA	NA	NA	NA	NA	NA	NA	NA	NA	NA	NA	NA	NA	NA	NA	NA	NA	NA	NA	NA	NA	NA	NA	NA	NA	NA	NA	NA	NA	NA
95	2	MARQ	8/10/13	15	11	4	1	3	NA	NA	NA	NA	NA	NA	NA	NA	NA	NA	NA	NA	NA	NA	NA	NA	NA	NA	NA	NA	NA	NA	NA	NA	NA	NA	NA	NA	NA	NA
96	2	MARQ	8/10/13	16	13	4	1	3	NA	NA	NA	NA	NA	NA	NA	NA	NA	NA	NA	NA	NA	NA	NA	NA	NA	NA	NA	NA	NA	NA	NA	NA	NA	NA	NA	NA	NA	NA
97	2	MARQ	8/10/13	17	5	4	1	1	NA	NA	NA	NA	NA	NA	NA	NA	NA	NA	NA	NA	NA	NA	NA	NA	NA	NA	NA	NA	NA	NA	NA	NA	NA	NA	NA	NA	NA	NA
98	2	MARQ	8/10/13	18	4	4	1	1	NA	NA	NA	NA	NA	NA	NA	NA	NA	NA	NA	NA	NA	NA	NA	NA	NA	NA	NA	NA	NA	NA	NA	NA	NA	NA	NA	NA	NA	NA
99	2	MARQ	8/10/13	19	2	4	1	1	NA	NA	NA	NA	NA	NA	NA	NA	NA	NA	NA	NA	NA	NA	NA	NA	NA	NA	NA	NA	NA	NA	NA	NA	NA	NA	NA	NA	NA	NA
100	2	MARQ	8/10/13	20	19	4	3	3	NA	NA	NA	NA	NA	NA	NA	NA	NA	NA	NA	NA	NA	NA	NA	NA	NA	NA	NA	NA	NA	NA	NA	NA	NA	NA	NA	NA	NA	NA
101	2	MARQ	8/10/13	21	4	3	1	1	NA	NA	NA	NA	NA	NA	NA	NA	NA	NA	NA	NA	NA	NA	NA	NA	NA	NA	NA	NA	NA	NA	NA	NA	NA	NA	NA	NA	NA	NA
102	2	MARQ	8/10/13	22	8	3	1	1	NA	NA	NA	NA	NA	NA	NA	NA	NA	NA	NA	NA	NA	NA	NA	NA	NA	NA	NA	NA	NA	NA	NA	NA	NA	NA	NA	NA	NA	NA
103	2	MARQ	8/10/13	23	20	3	3	3	NA	NA	NA	NA	NA	NA	NA	NA	NA	NA	NA	NA	NA	NA	NA	NA	NA	NA	NA	NA	NA	NA	NA	NA	NA	NA	NA	NA	NA	NA
104	2	MARQ	8/10/13	24	16	3	2	6	NA	NA	NA	NA	NA	NA	NA	NA	NA	NA	NA	NA	NA	NA	NA	NA	NA	NA	NA	NA	NA	NA	NA	NA	NA	NA	NA	NA	NA	NA
105	2	MARQ	8/10/13	25	13	2	1	3	NA	NA	NA	NA	NA	NA	NA	NA	NA	NA	NA	NA	NA	NA	NA	NA	NA	NA	NA	NA	NA	NA	NA	NA	NA	NA	NA	NA	NA	NA
106	2	MARQ	8/10/13	26	16	2	2	6	NA	NA	NA	NA	NA	NA	NA	NA	NA	NA	NA	NA	NA	NA	NA	NA	NA	NA	NA	NA	NA	NA	NA	NA	NA	NA	NA	NA	NA	NA
107	2	MARQ	8/10/13	27	7	2	1	1	NA	NA	NA	NA	NA	NA	NA	NA	NA	NA	NA	NA	NA	NA	NA	NA	NA	NA	NA	NA	NA	NA	NA	NA	NA	NA	NA	NA	NA	NA
108	2	MARQ	8/10/13	28	17	2	3	9	NA	NA	NA	NA	NA	NA	NA	NA	NA	NA	NA	NA	NA	NA	NA	NA	NA	NA	NA	NA	NA	NA	NA	NA	NA	NA	NA	NA	NA	NA
109	2	MARQ	8/10/13	29	3	1	1	1	NA	NA	NA	NA	NA	NA	NA	NA	NA	NA	NA	NA	NA	NA	NA	NA	NA	NA	NA	NA	NA	NA	NA	NA	NA	NA	NA	NA	NA	NA
110	2	MARQ	8/10/13	30	5	1	1	1	NA	NA	NA	NA	NA	NA	NA	NA	NA	NA	NA	NA	NA	NA	NA	NA	NA	NA	NA	NA	NA	NA	NA	NA	NA	NA	NA	NA	NA	NA
111	2	MARQ	8/10/13	31	19	1	3	3	NA	NA	NA	NA	NA	NA	NA	NA	NA	NA	NA	NA	NA	NA	NA	NA	NA	NA	NA	NA	NA	NA	NA	NA	NA	NA	NA	NA	NA	NA
112	2	MARQ	8/10/13	32	16	1	2	6	NA	NA	NA	NA	NA	NA	NA	NA	NA	NA	NA	NA	NA	NA	NA	NA	NA	NA	NA	NA	NA	NA	NA	NA	NA	NA	NA	NA	NA	NA
113	2	MARQ	8/10/13	33	1	1	0	0	NA	NA	NA	NA	NA	NA	NA	NA	NA	NA	NA	NA	NA	NA	NA	NA	NA	NA	NA	NA	NA	NA	NA	NA	NA	NA	NA	NA	NA	NA
114	2	MARQ	8/10/13	34	6	1	1	1	NA	NA	NA	NA	NA	NA	NA	NA	NA	NA	NA	NA	NA	NA	NA	NA	NA	NA	NA	NA	NA	NA	NA	NA	NA	NA	NA	NA	NA	NA
115	2	MARQ	8/10/13	35	18	1	3	3	NA	NA	NA	NA	NA	NA	NA	NA	NA	NA	NA	NA	NA	NA	NA	NA	NA	NA	NA	NA	NA	NA	NA	NA	NA	NA	NA	NA	NA	NA
116	2	MARQ	8/10/13	36	17	1	3	9	NA	NA	NA	NA	NA	NA	NA	NA	NA	NA	NA	NA	NA	NA	NA	NA	NA	NA	NA	NA	NA	NA	NA	NA	NA	NA	NA	NA	NA	NA
117	2	MARQ	8/10/13	37	11	2	1	3	NA	NA	NA	NA	NA	NA	NA	NA	NA	NA	NA	NA	NA	NA	NA	NA	NA	NA	NA	NA	NA	NA	NA	NA	NA	NA	NA	NA	NA	NA
118	2	MARQ	8/10/13	38	14	2	2	6	NA	NA	NA	NA	NA	NA	NA	NA	NA	NA	NA	NA	NA	NA	NA	NA	NA	NA	NA	NA	NA	NA	NA	NA	NA	NA	NA	NA	NA	NA
119	2	MARQ	8/10/13	39	5	2	1	1	NA	NA	NA	NA	NA	NA	NA	NA	NA	NA	NA	NA	NA	NA	NA	NA	NA	NA	NA	NA	NA	NA	NA	NA	NA	NA	NA	NA	NA	NA
120	2	MARQ	8/10/13	40	6	2	1	1	NA	NA	NA	NA	NA	NA	NA	NA	NA	NA	NA	NA	NA	NA	NA	NA	NA	NA	NA	NA	NA	NA	NA	NA	NA	NA	NA	NA	NA	NA
121	2	MARQ	8/10/13	41	6	3	1	1	NA	NA	NA	NA	NA	NA	NA	NA	NA	NA	NA	NA	NA	NA	NA	NA	NA	NA	NA	NA	NA	NA	NA	NA	NA	NA	NA	NA	NA	NA
122	2	MARQ	8/10/13	42	2	3	1	1	NA	NA	NA	NA	NA	NA	NA	NA	NA	NA	NA	NA	NA	NA	NA	NA	NA	NA	NA	NA	NA	NA	NA	NA	NA	NA	NA	NA	NA	NA
123	2	MARQ	8/10/13	43	3	3	1	1	NA	NA	NA	NA	NA	NA	NA	NA	NA	NA	NA	NA	NA	NA	NA	NA	NA	NA	NA	NA	NA	NA	NA	NA	NA	NA	NA	NA	NA	NA
124	2	MARQ	8/10/13	44	1	3	0	0	NA	NA	NA	NA	NA	NA	NA	NA	NA	NA	NA	NA	NA	NA	NA	NA	NA	NA	NA	NA	NA	NA	NA	NA	NA	NA	NA	NA	NA	NA
125	2	MARQ	8/10/13	45	14	4	2	6	NA	NA	NA	NA	NA	NA	NA	NA	NA	NA	NA	NA	NA	NA	NA	NA	NA	NA	NA	NA	NA	NA	NA	NA	NA	NA	NA	NA	NA	NA
126	2	MARQ	8/10/13	46	9	4	1	1	NA	NA	NA	NA	NA	NA	NA	NA	NA	NA	NA	NA	NA	NA	NA	NA	NA	NA	NA	NA	NA	NA	NA	NA	NA	NA	NA	NA	NA	NA
127	2	MARQ	8/10/13	47	6	4	1	1	NA	NA	NA	NA	NA	NA	NA	NA	NA	NA	NA	NA	NA	NA	NA	NA	NA	NA	NA	NA	NA	NA	NA	NA	NA	NA	NA	NA	NA	NA
128	2	MARQ	8/10/13	48	10	4	1	1	NA	NA	NA	NA	NA	NA	NA	NA	NA	NA	NA	NA	NA	NA	NA	NA	NA	NA	NA	NA	NA	NA	NA	NA	NA	NA	NA	NA	NA	NA
129	2	MARQ	8/10/13	49	18	4	3	3	NA	NA	NA	NA	NA	NA	NA	NA	NA	NA	NA	NA	NA	NA	NA	NA	NA	NA	NA	NA	NA	NA	NA	NA	NA	NA	NA	NA	NA	NA
130	2	MARQ	8/10/13	50	17	4	3	9	NA	NA	NA	NA	NA	NA	NA	NA	NA	NA	NA	NA	NA	NA	NA	NA	NA	NA	NA	NA	NA	NA	NA	NA	NA	NA	NA	NA	NA	NA
131	2	MARQ	8/10/13	51	7	4	1	1	NA	NA	NA	NA	NA	NA	NA	NA	NA	NA	NA	NA	NA	NA	NA	NA	NA	NA	NA	NA	NA	NA	NA	NA	NA	NA	NA	NA	NA	NA
132	2	MARQ	8/10/13	52	12	4	1	3	NA	NA	NA	NA	NA	NA	NA	NA	NA	NA	NA	NA	NA	NA	NA	NA	NA	NA	NA	NA	NA	NA	NA	NA	NA	NA	NA	NA	NA	NA
133	2	MARQ	8/10/13	53	7	3	1	1	NA	NA	NA	NA	NA	NA	NA	NA	NA	NA	NA	NA	NA	NA	NA	NA	NA	NA	NA	NA	NA	NA	NA	NA	NA	NA	NA	NA	NA	NA
134	2	MARQ	8/10/13	54	14	3	2	6	NA	NA	NA	NA	NA	NA	NA	NA	NA	NA	NA	NA	NA	NA	NA	NA	NA	NA	NA	NA	NA	NA	NA	NA	NA	NA	NA	NA	NA	NA
135	2	MARQ	8/10/13	55	9	3	1	1	NA	NA	NA	NA	NA	NA	NA	NA	NA	NA	NA	NA	NA	NA	NA	NA	NA	NA	NA	NA	NA	NA	NA	NA	NA	NA	NA	NA	NA	NA
136	2	MARQ	8/10/13	56	13	3	1	3	NA	NA	NA	NA	NA	NA	NA	NA	NA	NA	NA	NA	NA	NA	NA	NA	NA	NA	NA	NA	NA	NA	NA	NA	NA	NA	NA	NA	NA	NA
137	2	MARQ	8/10/13	57	3	2	1	1	NA	NA	NA	NA	NA	NA	NA	NA	NA	NA	NA	NA	NA	NA	NA	NA	NA	NA	NA	NA	NA	NA	NA	NA	NA	NA	NA	NA	NA	NA
138	2	MARQ	8/10/13	58	15	2	2	6	NA	NA	NA	NA	NA	NA	NA	NA	NA	NA	NA	NA	NA	NA	NA	NA	NA	NA	NA	NA	NA	NA	NA	NA	NA	NA	NA	NA	NA	NA
139	2	MARQ	8/10/13	59	10	2	1	1	NA	NA	NA	NA	NA	NA	NA	NA	NA	NA	NA	NA	NA	NA	NA	NA	NA	NA	NA	NA	NA	NA	NA	NA	NA	NA	NA	NA	NA	NA
140	2	MARQ	8/10/13	60	20	2	3	3	NA	NA	NA	NA	NA	NA	NA	NA	NA	NA	NA	NA	NA	NA	NA	NA	NA	NA	NA	NA	NA	NA	NA	NA	NA	NA	NA	NA	NA	NA
141	2	MARQ	8/10/13	61	7	1	1	1	NA	NA	NA	NA	NA	NA	NA	NA	NA	NA	NA	NA	NA	NA	NA	NA	NA	NA	NA	NA	NA	NA	NA	NA	NA	NA	NA	NA	NA	NA
142	2	MARQ	8/10/13	62	2	1	1	1	NA	NA	NA	NA	NA	NA	NA	NA	NA	NA	NA	NA	NA	NA	NA	NA	NA	NA	NA	NA	NA	NA	NA	NA	NA	NA	NA	NA	NA	NA
143	2	MARQ	8/10/13	63	10	1	1	1	NA	NA	NA	NA	NA	NA	NA	NA	NA	NA	NA	NA	NA	NA	NA	NA	NA	NA	NA	NA	NA	NA	NA	NA	NA	NA	NA	NA	NA	NA
144	2	MARQ	8/10/13	64	15	1	2	6	NA	NA	NA	NA	NA	NA	NA	NA	NA	NA	NA	NA	NA	NA	NA	NA	NA	NA	NA	NA	NA	NA	NA	NA	NA	NA	NA	NA	NA	NA
145	2	MARQ	8/10/13	65	13	1	1	3	NA	NA	NA	NA	NA	NA	NA	NA	NA	NA	NA	NA	NA	NA	NA	NA	NA	NA	NA	NA	NA	NA	NA	NA	NA	NA	NA	NA	NA	NA
146	2	MARQ	8/10/13	66	8	1	1	1	NA	NA	NA	NA	NA	NA	NA	NA	NA	NA	NA	NA	NA	NA	NA	NA	NA	NA	NA	NA	NA	NA	NA	NA	NA	NA	NA	NA	NA	NA
147	2	MARQ	8/10/13	67	4	1	1	1	NA	NA	NA	NA	NA	NA	NA	NA	NA	NA	NA	NA	NA	NA	NA	NA	NA	NA	NA	NA	NA	NA	NA	NA	NA	NA	NA	NA	NA	NA
148	2	MARQ	8/10/13	68	9	1	1	1	NA	NA	NA	NA	NA	NA	NA	NA	NA	NA	NA	NA	NA	NA	NA	NA	NA	NA	NA	NA	NA	NA	NA	NA	NA	NA	NA	NA	NA	NA
149	2	MARQ	8/10/13	69	4	2	1	1	NA	NA	NA	NA	NA	NA	NA	NA	NA	NA	NA	NA	NA	NA	NA	NA	NA	NA	NA	NA	NA	NA	NA	NA	NA	NA	NA	NA	NA	NA
150	2	MARQ	8/10/13	70	12	2	1	3	NA	NA	NA	NA	NA	NA	NA	NA	NA	NA	NA	NA	NA	NA	NA	NA	NA	NA	NA	NA	NA	NA	NA	NA	NA	NA	NA	NA	NA	NA
151	2	MARQ	8/10/13	71	2	2	1	1	NA	NA	NA	NA	NA	NA	NA	NA	NA	NA	NA	NA	NA	NA	NA	NA	NA	NA	NA	NA	NA	NA	NA	NA	NA	NA	NA	NA	NA	NA
152	2	MARQ	8/10/13	72	8	2	1	1	NA	NA	NA	NA	NA	NA	NA	NA	NA	NA	NA	NA	NA	NA	NA	NA	NA	NA	NA	NA	NA	NA	NA	NA	NA	NA	NA	NA	NA	NA
153	2	MARQ	8/10/13	73	18	3	3	3	NA	NA	NA	NA	NA	NA	NA	NA	NA	NA	NA	NA	NA	NA	NA	NA	NA	NA	NA	NA	NA	NA	NA	NA	NA	NA	NA	NA	NA	NA
154	2	MARQ	8/10/13	74	10	3	1	1	NA	NA	NA	NA	NA	NA	NA	NA	NA	NA	NA	NA	NA	NA	NA	NA	NA	NA	NA	NA	NA	NA	NA	NA	NA	NA	NA	NA	NA	NA
155	2	MARQ	8/10/13	75	15	3	2	6	NA	NA	NA	NA	NA	NA	NA	NA	NA	NA	NA	NA	NA	NA	NA	NA	NA	NA	NA	NA	NA	NA	NA	NA	NA	NA	NA	NA	NA	NA
156	2	MARQ	8/10/13	76	17	3	3	9	NA	NA	NA	NA	NA	NA	NA	NA	NA	NA	NA	NA	NA	NA	NA	NA	NA	NA	NA	NA	NA	NA	NA	NA	NA	NA	NA	NA	NA	NA
157	2	MARQ	8/10/13	77	1	4	0	0	NA	NA	NA	NA	NA	NA	NA	NA	NA	NA	NA	NA	NA	NA	NA	NA	NA	NA	NA	NA	NA	NA	NA	NA	NA	NA	NA	NA	NA	NA
158	2	MARQ	8/10/13	78	8	4	1	1	NA	NA	NA	NA	NA	NA	NA	NA	NA	NA	NA	NA	NA	NA	NA	NA	NA	NA	NA	NA	NA	NA	NA	NA	NA	NA	NA	NA	NA	NA
159	2	MARQ	8/10/13	79	3	4	1	1	NA	NA	NA	NA	NA	NA	NA	NA	NA	NA	NA	NA	NA	NA	NA	NA	NA	NA	NA	NA	NA	NA	NA	NA	NA	NA	NA	NA	NA	NA
160	2	MARQ	8/10/13	80	20	4	3	3	NA	NA	NA	NA	NA	NA	NA	NA	NA	NA	NA	NA	NA	NA	NA	NA	NA	NA	NA	NA	NA	NA	NA	NA	NA	NA	NA	NA	NA	NA
161	3	HOOP	8/31/13	1	5	1	1	1	10/31/13	0	0	0	24.63	0	0	0	0	0	0	0	0	0	0	0	0	0	0	24.63	3.33	27.96	0.18	2	0.36	68.42	9.25	77.67	71.19	1
162	3	HOOP	8/31/13	2	8	1	1	1	10/31/13	0	0	0	0	0	0	73.01	0	0	0	0	0	0	0	0	0	0	0	73.01	1.3	74.31	0.18	2	0.36	202.81	3.61	206.42	88.75	1
163	3	HOOP	8/31/13	3	18	1	3	3	10/31/13	30.95	0	0	1.36	0	0	56.82	0	0	0	0	0	0	0	0	0	0	0	89.13	0.26	89.39	0.18	2	0.36	247.58	0.71	248.29	97.79	3
164	3	HOOP	8/31/13	4	16	1	2	6	10/31/13	0	0	0	1.47	0	0.04	17.37	57.18	55.47	0	0	0	0	0	0	0	0	0	131.53	0	131.53	0.18	2	0.36	365.36	0	365.36	100	5
165	3	HOOP	8/31/13	5	19	1	3	3	10/31/13	0	4.54	0	0	0.01	0	0	100.36	0	0	0	0	0	0	0	0	0	0	104.91	0	104.91	0.18	2	0.36	291.41	0	291.41	100	3
166	3	HOOP	8/31/13	6	2	1	1	1	10/31/13	111.92	0	0	0	0	0	0	0	0	0	0	0	0	0	0	0	0	0	111.92	0	111.92	0.18	2	0.36	310.9	0	310.9	100	1
167	3	HOOP	8/31/13	7	9	1	1	1	10/31/13	0	0	0	0	0	0	0	139.41	0	0	0	0	0	0	0	0	0	0	139.41	0.26	139.67	0.18	2	0.36	387.25	0.72	387.97	97.77	1
168	3	HOOP	8/31/13	8	15	1	2	6	10/31/13	5.42	5.19	1.98	0	0	0	19.69	22.73	39.25	0	0	0	0	0	0	0	0	0	94.26	0	94.26	0.18	2	0.36	261.83	0	261.83	100	6
169	3	HOOP	8/31/13	9	7	1	1	1	10/31/13	0	0	0	0	0	15.17	0	0	0	0	0	0	0	0	0	0	0	0	15.17	5.25	20.41	0.18	2	0.36	42.13	14.58	56.71	54.58	1
170	3	HOOP	8/31/13	10	13	1	1	3	10/31/13	0	0	0	0	0	0	42.68	38.05	26.07	0	0	0	0	0	0	0	0	0	106.8	0.2	107	0.18	2	0.36	296.67	0.56	297.23	98.27	3
171	3	HOOP	8/31/13	11	12	1	1	3	10/31/13	0	0	0	11.24	0.63	2.13	0	0	0	0	0	0	0	0	0	0	0	0	14	0	14	0.18	2	0.36	38.88	0	38.88	100	3
172	3	HOOP	8/31/13	12	20	1	3	3	10/31/13	0	0	7.63	0	0	0.05	0	0	70.55	0	0	0	0	0	0	0	0	0	78.23	0	78.23	0.18	2	0.36	217.31	0	217.31	100	3
173	3	HOOP	8/31/13	13	10	1	1	1	10/31/13	0	0	0	0	0	0	0	0	115.42	0	0	0	0	0	0	0	0	0	115.42	0	115.42	0.18	2	0.36	320.62	0	320.62	100	1
174	3	HOOP	8/31/13	14	17	1	3	9	10/31/13	1.58	1.22	0.62	1.21	0.13	0.05	25.68	54.07	69.64	0	0	0	0	0	0	0	0	0	154.21	0	154.21	0.18	2	0.36	428.36	0	428.36	100	9
175	3	HOOP	8/31/13	15	3	1	1	1	10/31/13	0	63.68	0	0	0	0	0	0	0	0	0	0	0	0	0	0	0	0	63.68	0	63.68	0.18	2	0.36	176.89	0	176.89	100	1
176	3	HOOP	8/31/13	16	14	1	2	6	10/31/13	27.31	20.87	3.77	2.94	0.15	0.27	0	0	0	0	0	0	0	0	0	0	0	0	55.31	0.03	55.34	0.18	2	0.36	153.63	0.08	153.71	99.74	6
177	3	HOOP	8/31/13	17	4	1	1	1	10/31/13	0	0	33.74	0	0	0	0	0	0	0	0	0	0	0	0	0	0	0	33.74	0	33.74	0.18	2	0.36	93.71	0	93.71	100	1
178	3	HOOP	8/31/13	18	6	1	1	1	10/31/13	0	0	0	0	0.27	0	0	0	0	0	0	0	0	0	0	0	0	0	0.27	3.98	4.25	0.18	2	0.36	0.76	11.05	11.81	65.58	1
179	3	HOOP	8/31/13	19	11	1	1	3	10/31/13	23.27	18.69	26.84	0	0	0	0	0	0	0	0	0	0	0	0	0	0	0	68.8	0	68.8	0.18	2	0.36	191.11	0	191.11	100	3
180	3	HOOP	8/31/13	20	1	1	0	0	10/31/13	0	0	0	0	0	0	0	0	0	0	0	0	0	0	0	0	0	0	0	12.96	12.96	0.18	2	0.36	0	36	36	-12.13	0
181	3	HOOP	8/31/13	21	16	2	2	6	10/31/13	0	0	0	0.13	0	0	23.91	19.36	28.93	0	0	0	0	0	0	0	0	0	72.33	0.01	72.34	0.18	2	0.36	200.9	0.03	200.93	99.91	4
182	3	HOOP	8/31/13	22	5	2	1	1	10/31/13	0	0	0	21.05	0	0	0	0	0	0	0	0	0	0	0	0	0	0	21.05	1.34	22.39	0.18	2	0.36	58.47	3.73	62.2	88.39	1
183	3	HOOP	8/31/13	23	18	2	3	3	10/31/13	23.7	0	0	1.81	0	0	67.29	0	0	0	0	0	0	0	0	0	0	0	92.8	0	92.8	0.18	2	0.36	257.78	0	257.78	100	3
184	3	HOOP	8/31/13	24	17	2	3	9	10/31/13	10.47	3.72	0.87	0.34	0	0.01	33.82	61.08	25.76	0	0	0	0	0	0	0	0	0	136.07	0	136.07	0.18	2	0.36	377.98	0	377.98	100	8
185	3	HOOP	8/31/13	25	4	2	1	1	10/31/13	0	0	23.43	0	0	0	0	0	0	0	0	0	0	0	0	0	0	0	23.43	0	23.43	0.18	2	0.36	65.08	0	65.08	100	1
186	3	HOOP	8/31/13	26	20	2	3	3	10/31/13	0	0	8.2	0	0	0	0	0	53.32	0	0	0	0	0	0	0	0	0	61.52	0	61.52	0.18	2	0.36	170.88	0	170.88	100	2
187	3	HOOP	8/31/13	27	8	2	1	1	10/31/13	0	0	0	0	0	0	79.95	0	0	0	0	0	0	0	0	0	0	0	79.95	0	79.95	0.18	2	0.36	222.08	0	222.08	100	1
188	3	HOOP	8/31/13	28	3	2	1	1	10/31/13	0	41.86	0	0	0	0	0	0	0	0	0	0	0	0	0	0	0	0	41.86	0	41.86	0.18	2	0.36	116.28	0	116.28	100	1
189	3	HOOP	8/31/13	29	15	2	2	6	10/31/13	9.08	1.03	0.54	0	0	0	16.75	26.83	25.7	0	0	0	0	0	0	0	0	0	79.93	0	79.93	0.18	2	0.36	222.03	0	222.03	100	6
190	3	HOOP	8/31/13	30	10	2	1	1	10/31/13	0	0	0	0	0	0	0	0	56.02	0	0	0	0	0	0	0	0	0	56.02	0	56.02	0.18	2	0.36	155.61	0	155.61	100	1
191	3	HOOP	8/31/13	31	6	2	1	1	10/31/13	0	0	0	0	0.2	0	0	0	0	0	0	0	0	0	0	0	0	0	0.2	3.87	4.07	0.18	2	0.36	0.54	10.75	11.29	66.52	1
192	3	HOOP	8/31/13	32	1	2	0	0	10/31/13	0	0	0	0	0	0	0	0	0	0	0	0	0	0	0	0	0	0	0	9.61	9.61	0.18	2	0.36	0	26.69	26.69	16.88	0
193	3	HOOP	8/31/13	33	13	2	1	3	10/31/13	0	0	0	0	0	0	9.34	21.5	29.04	0	0	0	0	0	0	0	0	0	59.88	0	59.88	0.18	2	0.36	166.33	0	166.33	100	3
194	3	HOOP	8/31/13	34	9	2	1	1	10/31/13	0	0	0	0	0	0	0	106.07	0	0	0	0	0	0	0	0	0	0	106.07	0	106.07	0.18	2	0.36	294.64	0	294.64	100	1
195	3	HOOP	8/31/13	35	12	2	1	3	10/31/13	0	0	0	5.52	0.17	1.36	0	0	0	0	0	0	0	0	0	0	0	0	7.05	11.22	18.27	0.18	2	0.36	19.58	31.16	50.74	2.93	3
196	3	HOOP	8/31/13	36	14	2	2	6	10/31/13	22.29	8.36	5.35	0.03	0	0	0	0	0	0	0	0	0	0	0	0	0	0	36.03	0	36.03	0.18	2	0.36	100.08	0	100.08	100	4
197	3	HOOP	8/31/13	37	2	2	1	1	10/31/13	121.94	0	0	0	0	0	0	0	0	0	0	0	0	0	0	0	0	0	121.94	0	121.94	0.18	2	0.36	338.72	0	338.72	100	1
198	3	HOOP	8/31/13	38	19	2	3	3	10/31/13	0	3.17	0	0	0.02	0	0	81.99	0	0	0	0	0	0	0	0	0	0	85.18	0	85.18	0.18	2	0.36	236.62	0	236.62	100	3
199	3	HOOP	8/31/13	39	7	2	1	1	10/31/13	0	0	0	0	0	2.91	0	0	0	0	0	0	0	0	0	0	0	0	2.91	0.43	3.33	0.18	2	0.36	8.08	1.18	9.26	96.31	1
200	3	HOOP	8/31/13	40	11	2	1	3	10/31/13	24.13	7.87	7.08	0	0	0	0	0	0	0	0	0	0	0	0	0	0	0	39.08	0.24	39.32	0.18	2	0.36	108.56	0.67	109.23	97.92	3
201	3	HOOP	8/31/13	41	9	3	1	1	10/31/13	0	0	0	0	0	0	0	119.76	0	0	0	0	0	0	0	0	0	0	119.76	0.1	119.86	0.18	2	0.36	332.67	0.27	332.93	99.17	1
202	3	HOOP	8/31/13	42	10	3	1	1	10/31/13	0	0	0	0	0	0	0	0	95.97	0	0	0	0	0	0	0	0	0	95.97	0.35	96.32	0.18	2	0.36	266.58	0.98	267.57	96.94	1
203	3	HOOP	8/31/13	43	5	3	1	1	10/31/13	0	0	0	19.33	0	0	0	0	0	0	0	0	0	0	0	0	0	0	19.33	4.17	23.5	0.18	2	0.36	53.7	11.59	65.29	63.9	1
204	3	HOOP	8/31/13	44	6	3	1	1	10/31/13	0	0	0	0	2.29	0	0	0	0	0	0	0	0	0	0	0	0	0	2.29	3.08	5.37	0.18	2	0.36	6.36	8.54	14.91	73.39	1
205	3	HOOP	8/31/13	45	11	3	1	3	10/31/13	41.52	15.72	23.69	0	0	0	0	0	0	0	0	0	0	0	0	0	0	0	80.92	0	80.92	0.18	2	0.36	224.79	0	224.79	100	3
206	3	HOOP	8/31/13	46	19	3	3	3	10/31/13	0	3.83	0	0	0.01	0	0	90.86	0	0	0	0	0	0	0	0	0	0	94.7	0	94.7	0.18	2	0.36	263.06	0	263.06	100	3
207	3	HOOP	8/31/13	47	14	3	2	6	10/31/13	37.38	15.65	5.81	1.87	0	0	0	0	0	0	0	0	0	0	0	0	0	0	60.72	0	60.72	0.18	2	0.36	168.66	0	168.66	100	4
208	3	HOOP	8/31/13	48	20	3	3	3	10/31/13	0	0	2.65	0	0	0	0	0	98.03	0	0	0	0	0	0	0	0	0	100.68	0	100.68	0.18	2	0.36	279.67	0	279.67	100	2
209	3	HOOP	8/31/13	49	2	3	1	1	10/31/13	121.6	0	0	0	0	0	0	0	0	0	0	0	0	0	0	0	0	0	121.6	0	121.6	0.18	2	0.36	337.78	0	337.78	100	1
210	3	HOOP	8/31/13	50	12	3	1	3	10/31/13	0	0	0	3.3	0.13	1.69	0	0	0	0	0	0	0	0	0	0	0	0	5.11	2.15	7.26	0.18	2	0.36	14.19	5.98	20.17	81.36	3
211	3	HOOP	8/31/13	51	16	3	2	6	10/31/13	0	0	0	0.55	0	0.09	14.09	27.99	51.46	0	0	0	0	0	0	0	0	0	94.18	0.3	94.48	0.18	2	0.36	261.6	0.83	262.43	97.41	5
212	3	HOOP	8/31/13	52	3	3	1	1	10/31/13	0	58.47	0	0	0	0	0	0	0	0	0	0	0	0	0	0	0	0	58.47	0	58.47	0.18	2	0.36	162.42	0	162.42	100	1
213	3	HOOP	8/31/13	53	8	3	1	1	10/31/13	0	0	0	0	0	0	89.23	0	0	0	0	0	0	0	0	0	0	0	89.23	0	89.23	0.18	2	0.36	247.86	0	247.86	100	1
214	3	HOOP	8/31/13	54	18	3	3	3	10/31/13	19.78	0	0	3.55	0	0	70.79	0	0	0	0	0	0	0	0	0	0	0	94.12	0	94.12	0.18	2	0.36	261.45	0	261.45	100	3
215	3	HOOP	8/31/13	55	15	3	2	6	10/31/13	6.43	1.08	0.61	0	0	0	7.37	34.6	45.69	0	0	0	0	0	0	0	0	0	95.79	0	95.79	0.18	2	0.36	266.07	0	266.07	100	6
216	3	HOOP	8/31/13	56	17	3	3	9	10/31/13	7.99	2.91	1.06	0.37	0.01	0.05	5.74	23.62	34.58	0	0	0	0	0	0	0	0	0	76.33	0.07	76.41	0.18	2	0.36	212.03	0.2	212.24	99.37	9
217	3	HOOP	8/31/13	57	4	3	1	1	10/31/13	0	0	52.48	0	0	0	0	0	0	0	0	0	0	0	0	0	0	0	52.48	0	52.48	0.18	2	0.36	145.78	0	145.78	100	1
218	3	HOOP	8/31/13	58	1	3	0	0	10/31/13	0	0	0	0	0	0	0	0	0	0	0	0	0	0	0	0	0	0	0	11.76	11.76	0.18	2	0.36	0	32.68	32.68	-1.78	0
219	3	HOOP	8/31/13	59	13	3	1	3	10/31/13	0	0	0	0	0	0	37.33	26.82	33.53	0	0	0	0	0	0	0	0	0	97.68	0.07	97.76	0.18	2	0.36	271.34	0.21	271.55	99.36	3
220	3	HOOP	8/31/13	60	7	3	1	1	10/31/13	0	0	0	0	0	3.22	0	0	0	0	0	0	0	0	0	0	0	0	3.22	2.09	5.31	0.18	2	0.36	8.94	5.82	14.75	81.88	1
221	3	HOOP	8/31/13	61	6	4	1	1	10/31/13	0	0	0	0	1.21	0	0	0	0	0	0	0	0	0	0	0	0	0	1.21	15.29	16.5	0.18	2	0.36	3.35	42.48	45.82	-32.3	1
222	3	HOOP	8/31/13	62	13	4	1	3	10/31/13	0	0	0	0	0	0	29.24	48.11	28.32	0	0	0	0	0	0	0	0	0	105.67	0	105.67	0.18	2	0.36	293.53	0	293.53	100	3
223	3	HOOP	8/31/13	63	15	4	2	6	10/31/13	10.39	1.33	0.67	0	0	0	6.97	26.86	39.29	0	0	0	0	0	0	0	0	0	85.51	0	85.51	0.18	2	0.36	237.54	0	237.54	100	6
224	3	HOOP	8/31/13	64	20	4	3	3	10/31/13	0	0	2.95	0	0	0.05	0	0	92.2	0	0	0	0	0	0	0	0	0	95.19	0	95.19	0.18	2	0.36	264.43	0	264.43	100	3
225	3	HOOP	8/31/13	65	7	4	1	1	10/31/13	0	0	0	0	0	3.12	0	0	0	0	0	0	0	0	0	0	0	0	3.12	13.05	16.17	0.18	2	0.36	8.68	36.25	44.93	-12.91	1
226	3	HOOP	8/31/13	66	1	4	0	0	10/31/13	0	0	0	0	0	0	0	0	0	0	0	0	0	0	0	0	0	0	0	11.9	11.9	0.18	2	0.36	0	33.06	33.06	-2.96	0
227	3	HOOP	8/31/13	67	16	4	2	6	10/31/13	0	0	0	0.42	0.01	0.09	16.69	33.23	53.37	0	0	0	0	0	0	0	0	0	103.81	0.3	104.11	0.18	2	0.36	288.36	0.84	289.2	97.39	6
228	3	HOOP	8/31/13	68	2	4	1	1	10/31/13	101.06	0	0	0	0	0	0	0	0	0	0	0	0	0	0	0	0	0	101.06	0	101.06	0.18	2	0.36	280.72	0	280.72	100	1
229	3	HOOP	8/31/13	69	19	4	3	3	10/31/13	0	7.27	0	0	0.02	0	0	87.7	0	0	0	0	0	0	0	0	0	0	94.99	0	94.99	0.18	2	0.36	263.87	0	263.87	100	3
230	3	HOOP	8/31/13	70	4	4	1	1	10/31/13	0	0	21.47	0	0	0	0	0	0	0	0	0	0	0	0	0	0	0	21.47	0	21.47	0.18	2	0.36	59.64	0	59.64	100	1
231	3	HOOP	8/31/13	71	17	4	3	9	10/31/13	11.51	0.97	0.63	0.95	0.01	0	2.78	30.45	40.04	0	0	0	0	0	0	0	0	0	87.34	0	87.34	0.18	2	0.36	242.62	0	242.62	100	8
232	3	HOOP	8/31/13	72	3	4	1	1	10/31/13	0	36.65	0	0	0	0	0	0	0	0	0	0	0	0	0	0	0	0	36.65	0	36.65	0.18	2	0.36	101.81	0	101.81	100	1
233	3	HOOP	8/31/13	73	9	4	1	1	10/31/13	0	0	0	0	0	0	0	142.18	0	0	0	0	0	0	0	0	0	0	142.18	0	142.18	0.18	2	0.36	394.94	0	394.94	100	1
234	3	HOOP	8/31/13	74	14	4	2	6	10/31/13	39.88	6.55	10.63	1.64	0.01	0.13	0	0	0	0	0	0	0	0	0	0	0	0	58.83	0	58.83	0.18	2	0.36	163.42	0	163.42	100	6
235	3	HOOP	8/31/13	75	18	4	3	3	10/31/13	18.34	0	0	1.64	0	0	62.19	0	0	0	0	0	0	0	0	0	0	0	82.16	0.72	82.88	0.18	2	0.36	228.22	2	230.22	93.77	3
236	3	HOOP	8/31/13	76	5	4	1	1	10/31/13	0	0	0	13.43	0	0	0	0	0	0	0	0	0	0	0	0	0	0	13.43	6.3	19.73	0.18	2	0.36	37.31	17.51	54.81	45.46	1
237	3	HOOP	8/31/13	77	10	4	1	1	10/31/13	0	0	0	0	0	0	0	0	120.28	0	0	0	0	0	0	0	0	0	120.28	0.18	120.46	0.18	2	0.36	334.11	0.5	334.61	98.44	1
238	3	HOOP	8/31/13	78	11	4	1	3	10/31/13	13.02	13.84	11.25	0	0	0	0	0	0	0	0	0	0	0	0	0	0	0	38.11	0	38.11	0.18	2	0.36	105.86	0	105.86	100	3
239	3	HOOP	8/31/13	79	12	4	1	3	10/31/13	0	0	0	5.18	0.07	0.11	0	0	0	0	0	0	0	0	0	0	0	0	5.36	0	5.36	0.18	2	0.36	14.88	0	14.88	100	3
240	3	HOOP	8/31/13	80	8	4	1	1	10/31/13	0	0	0	0	0	0	122.69	0	0	0	0	0	0	0	0	0	0	0	122.69	1.03	123.72	0.18	2	0.36	340.81	2.86	343.67	91.09	1
241	4	MEAD	9/10/13	1	11	4	1	3	11/9/13	2.26	1.34	0.99	0	0	0	0	0	0	0	0	0	0	0	0	0	0	0	4.58	0	4.58	0.18	1	0.18	25.44	0	25.44	NA	3
242	4	MEAD	9/10/13	2	3	4	1	1	11/9/13	0	4.52	0	0	0	0	0	0	0	0	0	0	0	0	0	0	0	0	4.52	0	4.52	0.18	1	0.18	25.13	0	25.13	NA	1
243	4	MEAD	9/10/13	3	8	4	1	1	11/9/13	0	0	0	0	0	0	0.88	0	0	0	0	0	0	0	0	0	0	0	0.88	0	0.88	0.18	1	0.18	4.89	0	4.89	NA	1
244	4	MEAD	9/10/13	4	2	4	1	1	11/9/13	4.87	0	0	0	0	0	0	0	0	0	0	0	0	0	0	0	0	0	4.87	0	4.87	0.18	1	0.18	27.05	0	27.05	NA	1
245	4	MEAD	9/10/13	5	6	4	1	1	11/9/13	0	0	0	0	0.01	0	0	0	0	0	0	0	0	0	0	0	0	0	0.01	0	0.01	0.18	1	0.18	0.06	0	0.06	NA	1
246	4	MEAD	9/10/13	6	20	4	3	3	11/9/13	0	0	1.73	0	0	0.01	0	0	0.01	0	0	0	0	0	0	0	0	0	1.75	0	1.75	0.18	1	0.18	9.69	0	9.69	NA	3
247	4	MEAD	9/10/13	7	16	4	2	6	11/9/13	0	0	0	0.7	0.01	0.01	0.38	0.22	0.85	0	0	0	0	0	0	0	0	0	2.17	0	2.17	0.18	1	0.18	12.06	0	12.06	NA	6
248	4	MEAD	9/10/13	8	9	4	1	1	11/9/13	0	0	0	0	0	0	0	0.01	0	0	0	0	0	0	0	0	0	0	0.01	0	0.01	0.18	1	0.18	0.06	0	0.06	NA	1
249	4	MEAD	9/10/13	9	12	4	1	3	11/9/13	0	0	0	2.08	0.01	0.01	0	0	0	0	0	0	0	0	0	0	0	0	2.1	0	2.1	0.18	1	0.18	11.66	0	11.66	NA	3
250	4	MEAD	9/10/13	10	19	4	3	3	11/9/13	0	3.6	0	0	0.01	0	0	0.02	0	0	0	0	0	0	0	0	0	0	3.63	0	3.63	0.18	1	0.18	20.18	0	20.18	NA	3
251	4	MEAD	9/10/13	11	15	4	2	6	11/9/13	0.73	1.24	0.69	0	0	0	0.03	0.03	0.15	0	0	0	0	0	0	0	0	0	2.87	0	2.87	0.18	1	0.18	15.94	0	15.94	NA	6
252	4	MEAD	9/10/13	12	14	4	2	6	11/9/13	2.27	0.68	1.12	0.14	0.01	0.01	0	0	0	0	0	0	0	0	0	0	0	0	4.23	0	4.23	0.18	1	0.18	23.52	0	23.52	NA	6
253	4	MEAD	9/10/13	13	13	4	1	3	11/9/13	0	0	0	0	0	0	0.2	0.37	0.26	0	0	0	0	0	0	0	0	0	0.83	0	0.83	0.18	1	0.18	4.63	0	4.63	NA	3
254	4	MEAD	9/10/13	14	1	4	0	0	11/9/13	0	0	0	0	0	0	0	0	0	0	0	0	0	0	0	0	0	0	0	0	0	0.18	1	0.18	0	0	0	NA	0
255	4	MEAD	9/10/13	15	5	4	1	1	11/9/13	0	0	0	5.79	0	0	0	0	0	0	0	0	0	0	0	0	0	0	5.79	0	5.79	0.18	1	0.18	32.16	0	32.16	NA	1
256	4	MEAD	9/10/13	16	10	4	1	1	11/9/13	0	0	0	0	0	0	0	0	3.64	0	0	0	0	0	0	0	0	0	3.64	0	3.64	0.18	1	0.18	20.24	0	20.24	NA	1
257	4	MEAD	9/10/13	17	17	4	3	9	11/9/13	0.6	1.62	0.54	0.01	0.01	0.01	0.13	0.01	0.01	0	0	0	0	0	0	0	0	0	2.95	0	2.95	0.18	1	0.18	16.37	0	16.37	NA	9
258	4	MEAD	9/10/13	18	4	4	1	1	11/9/13	0	0	4.44	0	0	0	0	0	0	0	0	0	0	0	0	0	0	0	4.44	0	4.44	0.18	1	0.18	24.64	0	24.64	NA	1
259	4	MEAD	9/10/13	19	7	4	1	1	11/9/13	0	0	0	0	0	0.01	0	0	0	0	0	0	0	0	0	0	0	0	0.01	0	0.01	0.18	1	0.18	0.06	0	0.06	NA	1
260	4	MEAD	9/10/13	20	18	4	3	3	11/9/13	2.54	0	0	1.97	0	0	0.12	0	0	0	0	0	0	0	0	0	0	0	4.63	0	4.63	0.18	1	0.18	25.71	0	25.71	NA	3
261	4	MEAD	9/10/13	21	1	3	0	0	11/9/13	0	0	0	0	0	0	0	0	0	0	0	0	0	0	0	0	0	0	0	0	0	0.18	1	0.18	0	0	0	NA	0
262	4	MEAD	9/10/13	22	5	3	1	1	11/9/13	0	0	0	6.03	0	0	0	0	0	0	0	0	0	0	0	0	0	0	6.03	0	6.03	0.18	1	0.18	33.49	0	33.49	NA	1
263	4	MEAD	9/10/13	23	13	3	1	3	11/9/13	0	0	0	0	0	0	0.6	0.43	1.12	0	0	0	0	0	0	0	0	0	2.15	0	2.15	0.18	1	0.18	11.92	0	11.92	NA	3
264	4	MEAD	9/10/13	24	10	3	1	1	11/9/13	0	0	0	0	0	0	0	0	1.66	0	0	0	0	0	0	0	0	0	1.66	0	1.66	0.18	1	0.18	9.2	0	9.2	NA	1
265	4	MEAD	9/10/13	25	20	3	3	3	11/9/13	0	0	2.93	0	0	0.01	0	0	0.13	0	0	0	0	0	0	0	0	0	3.07	0	3.07	0.18	1	0.18	17.03	0	17.03	NA	3
266	4	MEAD	9/10/13	26	11	3	1	3	11/9/13	0.83	3.71	1.62	0	0	0	0	0	0	0	0	0	0	0	0	0	0	0	6.17	0	6.17	0.18	1	0.18	34.26	0	34.26	NA	3
267	4	MEAD	9/10/13	27	6	3	1	1	11/9/13	0	0	0	0	0.08	0	0	0	0	0	0	0	0	0	0	0	0	0	0.08	0	0.08	0.18	1	0.18	0.45	0	0.45	NA	1
268	4	MEAD	9/10/13	28	19	3	3	3	11/9/13	0	4.79	0	0	0.01	0	0	0.04	0	0	0	0	0	0	0	0	0	0	4.84	0	4.84	0.18	1	0.18	26.89	0	26.89	NA	3
269	4	MEAD	9/10/13	29	4	3	1	1	11/9/13	0	0	7.82	0	0	0	0	0	0	0	0	0	0	0	0	0	0	0	7.82	0	7.82	0.18	1	0.18	43.44	0	43.44	NA	1
270	4	MEAD	9/10/13	30	18	3	3	3	11/9/13	1.89	0	0	4.21	0	0	0.4	0	0	0	0	0	0	0	0	0	0	0	6.5	0	6.5	0.18	1	0.18	36.11	0	36.11	NA	3
271	4	MEAD	9/10/13	31	8	3	1	1	11/9/13	0	0	0	0	0	0	3.38	0	0	0	0	0	0	0	0	0	0	0	3.38	0	3.38	0.18	1	0.18	18.77	0	18.77	NA	1
272	4	MEAD	9/10/13	32	14	3	2	6	11/9/13	2.18	1.04	2.95	0.82	0.01	0.01	0	0	0	0	0	0	0	0	0	0	0	0	7	0	7	0.18	1	0.18	38.87	0	38.87	NA	6
273	4	MEAD	9/10/13	33	17	3	3	9	11/9/13	0.5	1.51	0.74	0.12	0.01	0.01	0.01	0.08	0.14	0	0	0	0	0	0	0	0	0	3.12	0	3.12	0.18	1	0.18	17.34	0	17.34	NA	9
274	4	MEAD	9/10/13	34	15	3	2	6	11/9/13	0.87	1.68	0.52	0	0	0	0.13	0.05	0.28	0	0	0	0	0	0	0	0	0	3.53	0	3.53	0.18	1	0.18	19.58	0	19.58	NA	6
275	4	MEAD	9/10/13	35	12	3	1	3	11/9/13	0	0	0	0.62	0.01	0.01	0	0	0	0	0	0	0	0	0	0	0	0	0.64	0	0.64	0.18	1	0.18	3.55	0	3.55	NA	3
276	4	MEAD	9/10/13	36	3	3	1	1	11/9/13	0	7.62	0	0	0	0	0	0	0	0	0	0	0	0	0	0	0	0	7.62	0	7.62	0.18	1	0.18	42.36	0	42.36	NA	1
277	4	MEAD	9/10/13	37	16	3	2	6	11/9/13	0	0	0	0.92	0.01	0.01	0.09	0.07	0.32	0	0	0	0	0	0	0	0	0	1.43	0	1.43	0.18	1	0.18	7.93	0	7.93	NA	6
278	4	MEAD	9/10/13	38	9	3	1	1	11/9/13	0	0	0	0	0	0	0	0.57	0	0	0	0	0	0	0	0	0	0	0.57	0	0.57	0.18	1	0.18	3.17	0	3.17	NA	1
279	4	MEAD	9/10/13	39	7	3	1	1	11/9/13	0	0	0	0	0	0.01	0	0	0	0	0	0	0	0	0	0	0	0	0.01	0	0.01	0.18	1	0.18	0.06	0	0.06	NA	1
280	4	MEAD	9/10/13	40	2	3	1	1	11/9/13	3.48	0	0	0	0	0	0	0	0	0	0	0	0	0	0	0	0	0	3.48	0	3.48	0.18	1	0.18	19.33	0	19.33	NA	1
281	4	MEAD	9/10/13	41	12	2	1	3	11/9/13	0	0	0	1.1	0.01	0.01	0	0	0	0	0	0	0	0	0	0	0	0	1.12	0	1.12	0.18	1	0.18	6.21	0	6.21	NA	3
282	4	MEAD	9/10/13	42	13	2	1	3	11/9/13	0	0	0	0	0	0	0.42	0.38	0.34	0	0	0	0	0	0	0	0	0	1.15	0	1.15	0.18	1	0.18	6.37	0	6.37	NA	3
283	4	MEAD	9/10/13	43	9	2	1	1	11/9/13	0	0	0	0	0	0	0	0.01	0	0	0	0	0	0	0	0	0	0	0.01	0	0.01	0.18	1	0.18	0.06	0	0.06	NA	1
284	4	MEAD	9/10/13	44	4	2	1	1	11/9/13	0	0	6.17	0	0	0	0	0	0	0	0	0	0	0	0	0	0	0	6.17	0	6.17	0.18	1	0.18	34.27	0	34.27	NA	1
285	4	MEAD	9/10/13	45	2	2	1	1	11/9/13	6.95	0	0	0	0	0	0	0	0	0	0	0	0	0	0	0	0	0	6.95	0	6.95	0.18	1	0.18	38.61	0	38.61	NA	1
286	4	MEAD	9/10/13	46	19	2	3	3	11/9/13	0	2.56	0	0	0	0	0	0	0	0	0	0	0	0	0	0	0	0	2.56	0	2.56	0.18	1	0.18	14.24	0	14.24	NA	1
287	4	MEAD	9/10/13	47	6	2	1	1	11/9/13	0	0	0	0	0.01	0	0	0	0	0	0	0	0	0	0	0	0	0	0.01	0	0.01	0.18	1	0.18	0.06	0	0.06	NA	1
288	4	MEAD	9/10/13	48	16	2	2	6	11/9/13	0	0	0	0.53	0.01	0.01	0.01	0.01	0.16	0	0	0	0	0	0	0	0	0	0.73	0	0.73	0.18	1	0.18	4.07	0	4.07	NA	6
289	4	MEAD	9/10/13	49	18	2	3	3	11/9/13	3.94	0	0	0.68	0	0	0.24	0	0	0	0	0	0	0	0	0	0	0	4.86	0	4.86	0.18	1	0.18	26.99	0	26.99	NA	3
290	4	MEAD	9/10/13	50	1	2	0	0	11/9/13	0	0	0	0	0	0	0	0	0	0	0	0	0	0	0	0	0	0	0	0	0	0.18	1	0.18	0	0	0	NA	0
291	4	MEAD	9/10/13	51	14	2	2	6	11/9/13	1.15	2.32	0.81	0.28	0.01	0.01	0	0	0	0	0	0	0	0	0	0	0	0	4.58	0	4.58	0.18	1	0.18	25.43	0	25.43	NA	6
292	4	MEAD	9/10/13	52	17	2	3	9	11/9/13	1.34	1.29	1.17	0.68	0.01	0.01	0.01	0.01	0.01	0	0	0	0	0	0	0	0	0	4.52	0	4.52	0.18	1	0.18	25.11	0	25.11	NA	9
293	4	MEAD	9/10/13	53	10	2	1	1	11/9/13	0	0	0	0	0	0	0	0	1.84	0	0	0	0	0	0	0	0	0	1.84	0	1.84	0.18	1	0.18	10.22	0	10.22	NA	1
294	4	MEAD	9/10/13	54	3	2	1	1	11/9/13	0	11.03	0	0	0	0	0	0	0	0	0	0	0	0	0	0	0	0	11.03	0	11.03	0.18	1	0.18	61.3	0	61.3	NA	1
295	4	MEAD	9/10/13	55	7	2	1	1	11/9/13	0	0	0	0	0	0.01	0	0	0	0	0	0	0	0	0	0	0	0	0.01	0	0.01	0.18	1	0.18	0.06	0	0.06	NA	1
296	4	MEAD	9/10/13	56	15	2	2	6	11/9/13	1.51	1.48	1.95	0	0	0	0.01	0.21	0.01	0	0	0	0	0	0	0	0	0	5.17	0	5.17	0.18	1	0.18	28.72	0	28.72	NA	6
297	4	MEAD	9/10/13	57	5	2	1	1	11/9/13	0	0	0	2.81	0	0	0	0	0	0	0	0	0	0	0	0	0	0	2.81	0	2.81	0.18	1	0.18	15.62	0	15.62	NA	1
298	4	MEAD	9/10/13	58	8	2	1	1	11/9/13	0	0	0	0	0	0	4.44	0	0	0	0	0	0	0	0	0	0	0	4.44	0	4.44	0.18	1	0.18	24.64	0	24.64	NA	1
299	4	MEAD	9/10/13	59	20	2	3	3	11/9/13	0	0	5.46	0	0	0.01	0	0	0.03	0	0	0	0	0	0	0	0	0	5.5	0	5.5	0.18	1	0.18	30.56	0	30.56	NA	3
300	4	MEAD	9/10/13	60	11	2	1	3	11/9/13	2.37	2.13	2.95	0	0	0	0	0	0	0	0	0	0	0	0	0	0	0	7.45	0	7.45	0.18	1	0.18	41.38	0	41.38	NA	3
301	4	MEAD	9/10/13	61	13	1	1	3	11/9/13	0	0	0	0	0	0	1.15	0.38	2.91	0	0	0	0	0	0	0	0	0	4.43	0	4.43	0.18	1	0.18	24.63	0	24.63	NA	3
302	4	MEAD	9/10/13	62	19	1	3	3	11/9/13	0	5.22	0	0	0.01	0	0	0.47	0	0	0	0	0	0	0	0	0	0	5.7	0	5.7	0.18	1	0.18	31.64	0	31.64	NA	3
303	4	MEAD	9/10/13	63	12	1	1	3	11/9/13	0	0	0	2.2	0.01	0.01	0	0	0	0	0	0	0	0	0	0	0	0	2.22	0	2.22	0.18	1	0.18	12.33	0	12.33	NA	3
304	4	MEAD	9/10/13	64	10	1	1	1	11/9/13	0	0	0	0	0	0	0	0	6.54	0	0	0	0	0	0	0	0	0	6.54	0	6.54	0.18	1	0.18	36.32	0	36.32	NA	1
305	4	MEAD	9/10/13	65	17	1	3	9	11/9/13	2.96	0.59	0.62	0.59	0.01	0.01	0.5	0.84	0.42	0	0	0	0	0	0	0	0	0	6.54	0	6.54	0.18	1	0.18	36.33	0	36.33	NA	9
306	4	MEAD	9/10/13	66	2	1	1	1	11/9/13	11.57	0	0	0	0	0	0	0	0	0	0	0	0	0	0	0	0	0	11.57	0	11.57	0.18	1	0.18	64.27	0	64.27	NA	1
307	4	MEAD	9/10/13	67	1	1	0	0	11/9/13	0	0	0	0	0	0	0	0	0	0	0	0	0	0	0	0	0	0	0	0	0	0.18	1	0.18	0	0	0	NA	0
308	4	MEAD	9/10/13	68	3	1	1	1	11/9/13	0	4.37	0	0	0	0	0	0	0	0	0	0	0	0	0	0	0	0	4.37	0	4.37	0.18	1	0.18	24.28	0	24.28	NA	1
309	4	MEAD	9/10/13	69	18	1	3	3	11/9/13	6.16	0	0	1.53	0	0	0.9	0	0	0	0	0	0	0	0	0	0	0	8.59	0	8.59	0.18	1	0.18	47.73	0	47.73	NA	3
310	4	MEAD	9/10/13	70	14	1	2	6	11/9/13	1.85	2.1	1.16	0.51	0.01	0.01	0	0	0	0	0	0	0	0	0	0	0	0	5.64	0	5.64	0.18	1	0.18	31.32	0	31.32	NA	6
311	4	MEAD	9/10/13	71	7	1	1	1	11/9/13	0	0	0	0	0	0.01	0	0	0	0	0	0	0	0	0	0	0	0	0.01	0	0.01	0.18	1	0.18	0.06	0	0.06	NA	1
312	4	MEAD	9/10/13	72	5	1	1	1	11/9/13	0	0	0	4.41	0	0	0	0	0	0	0	0	0	0	0	0	0	0	4.41	0	4.41	0.18	1	0.18	24.49	0	24.49	NA	1
313	4	MEAD	9/10/13	73	8	1	1	1	11/9/13	0	0	0	0	0	0	7.43	0	0	0	0	0	0	0	0	0	0	0	7.43	0	7.43	0.18	1	0.18	41.27	0	41.27	NA	1
314	4	MEAD	9/10/13	74	11	1	1	3	11/9/13	3.49	3.07	2.32	0	0	0	0	0	0	0	0	0	0	0	0	0	0	0	8.89	0	8.89	0.18	1	0.18	49.39	0	49.39	NA	3
315	4	MEAD	9/10/13	75	9	1	1	1	11/9/13	0	0	0	0	0	0	0	1.63	0	0	0	0	0	0	0	0	0	0	1.63	0	1.63	0.18	1	0.18	9.06	0	9.06	NA	1
316	4	MEAD	9/10/13	76	15	1	2	6	11/9/13	1.88	2.16	0.55	0	0	0	0.01	0.07	0.05	0	0	0	0	0	0	0	0	0	4.72	0	4.72	0.18	1	0.18	26.21	0	26.21	NA	6
317	4	MEAD	9/10/13	77	4	1	1	1	11/9/13	0	0	4.92	0	0	0	0	0	0	0	0	0	0	0	0	0	0	0	4.92	0	4.92	0.18	1	0.18	27.33	0	27.33	NA	1
318	4	MEAD	9/10/13	78	6	1	1	1	11/9/13	0	0	0	0	0.01	0	0	0	0	0	0	0	0	0	0	0	0	0	0.01	0	0.01	0.18	1	0.18	0.06	0	0.06	NA	1
319	4	MEAD	9/10/13	79	16	1	2	6	11/9/13	0	0	0	0.25	0.01	0.01	0.64	0.15	0.57	0	0	0	0	0	0	0	0	0	1.63	0	1.63	0.18	1	0.18	9.04	0	9.04	NA	6
320	4	MEAD	9/10/13	80	20	1	3	3	11/9/13	0	0	2.8	0	0	0.01	0	0	0.12	0	0	0	0	0	0	0	0	0	2.93	0	2.93	0.18	1	0.18	16.28	0	16.28	NA	3
321	5	HOOP	9/12/13	1	6	1	1	1	11/7/13	0	0	0	0	0.01	0	0	0	0	0	0	0	0	0	0	0	0	0	0.01	0	0.01	0.18	1	0.18	0.06	0	0.06	NA	1
322	5	HOOP	9/12/13	2	13	1	1	3	11/7/13	0	0	0	0	0	0	1.76	2.3	4.7	0	0	0	0	0	0	0	0	0	8.76	0	8.76	0.18	1	0.18	48.66	0	48.66	NA	3
323	5	HOOP	9/12/13	3	20	1	3	3	11/7/13	0	0	2.28	0	0	0.01	0	0	3.45	0	0	0	0	0	0	0	0	0	5.74	0	5.74	0.18	1	0.18	31.87	0	31.87	NA	3
324	5	HOOP	9/12/13	4	2	1	1	1	11/7/13	9.54	0	0	0	0	0	0	0	0	0	0	0	0	0	0	0	0	0	9.54	0	9.54	0.18	1	0.18	53.01	0	53.01	NA	1
325	5	HOOP	9/12/13	5	10	1	1	1	11/7/13	0	0	0	0	0	0	0	0	11.73	0	0	0	0	0	0	0	0	0	11.73	0	11.73	0.18	1	0.18	65.15	0	65.15	NA	1
326	5	HOOP	9/12/13	6	17	1	3	9	11/7/13	2.88	0.7	0.28	0	0	0	0.99	0.86	1.38	0	0	0	0	0	0	0	0	0	7.08	0	7.08	0.18	1	0.18	39.33	0	39.33	NA	6
327	5	HOOP	9/12/13	7	14	1	2	6	11/7/13	4.03	1.58	1.12	0.3	0.01	0.01	0	0	0	0	0	0	0	0	0	0	0	0	7.05	0	7.05	0.18	1	0.18	39.16	0	39.16	NA	6
328	5	HOOP	9/12/13	8	9	1	1	1	11/7/13	0	0	0	0	0	0	0	11.5	0	0	0	0	0	0	0	0	0	0	11.5	0	11.5	0.18	1	0.18	63.89	0	63.89	NA	1
329	5	HOOP	9/12/13	9	7	1	1	1	11/7/13	0	0	0	0	0	0.35	0	0	0	0	0	0	0	0	0	0	0	0	0.35	0	0.35	0.18	1	0.18	1.96	0	1.96	NA	1
330	5	HOOP	9/12/13	10	15	1	2	6	11/7/13	1.93	0.93	0.4	0	0	0	1.35	1.11	4.39	0	0	0	0	0	0	0	0	0	10.11	0	10.11	0.18	1	0.18	56.14	0	56.14	NA	6
331	5	HOOP	9/12/13	11	4	1	1	1	11/7/13	0	0	19.18	0	0	0	0	0	0	0	0	0	0	0	0	0	0	0	19.18	0	19.18	0.18	1	0.18	106.58	0	106.58	NA	1
332	5	HOOP	9/12/13	12	16	1	2	6	11/7/13	0	0	0	0.77	0.01	0.01	3.64	2.05	2.09	0	0	0	0	0	0	0	0	0	8.57	0	8.57	0.18	1	0.18	47.63	0	47.63	NA	6
333	5	HOOP	9/12/13	13	5	1	1	1	11/7/13	0	0	0	2.57	0	0	0	0	0	0	0	0	0	0	0	0	0	0	2.57	0	2.57	0.18	1	0.18	14.29	0	14.29	NA	1
334	5	HOOP	9/12/13	14	19	1	3	3	11/7/13	0	4.03	0	0	0.01	0	0	4.56	0	0	0	0	0	0	0	0	0	0	8.6	0	8.6	0.18	1	0.18	47.76	0	47.76	NA	3
335	5	HOOP	9/12/13	15	3	1	1	1	11/7/13	0	11.1	0	0	0	0	0	0	0	0	0	0	0	0	0	0	0	0	11.1	0	11.1	0.18	1	0.18	61.68	0	61.68	NA	1
336	5	HOOP	9/12/13	16	11	1	1	3	11/7/13	4.68	0.58	0.66	0	0	0	0	0	0	0	0	0	0	0	0	0	0	0	5.91	0	5.91	0.18	1	0.18	32.84	0	32.84	NA	3
337	5	HOOP	9/12/13	17	12	1	1	3	11/7/13	0	0	0	0.9	0.03	0.14	0	0	0	0	0	0	0	0	0	0	0	0	1.07	0	1.07	0.18	1	0.18	5.96	0	5.96	NA	3
338	5	HOOP	9/12/13	18	8	1	1	1	11/7/13	0	0	0	0	0	0	7.78	0	0	0	0	0	0	0	0	0	0	0	7.78	0	7.78	0.18	1	0.18	43.24	0	43.24	NA	1
339	5	HOOP	9/12/13	19	1	1	0	0	11/7/13	0	0	0	0	0	0	0	0	0	0	0	0	0	0	0	0	0	0	0	0	0	0.18	1	0.18	0	0	0	NA	0
340	5	HOOP	9/12/13	20	18	1	3	3	11/7/13	7.54	0	0	0.16	0	0	0.76	0	0	0	0	0	0	0	0	0	0	0	8.46	0	8.46	0.18	1	0.18	47.01	0	47.01	NA	3
341	5	HOOP	9/12/13	21	2	2	1	1	11/7/13	15.95	0	0	0	0	0	0	0	0	0	0	0	0	0	0	0	0	0	15.95	0	15.95	0.18	1	0.18	88.63	0	88.63	NA	1
342	5	HOOP	9/12/13	22	7	2	1	1	11/7/13	0	0	0	0	0	1.85	0	0	0	0	0	0	0	0	0	0	0	0	1.85	0	1.85	0.18	1	0.18	10.25	0	10.25	NA	1
343	5	HOOP	9/12/13	23	16	2	2	6	11/7/13	0	0	0	0.14	0.01	0.11	1.98	5.3	4.08	0	0	0	0	0	0	0	0	0	11.62	0	11.62	0.18	1	0.18	64.56	0	64.56	NA	6
344	5	HOOP	9/12/13	24	5	2	1	1	11/7/13	0	0	0	4.24	0	0	0	0	0	0	0	0	0	0	0	0	0	0	4.24	0	4.24	0.18	1	0.18	23.57	0	23.57	NA	1
345	5	HOOP	9/12/13	25	6	2	1	1	11/7/13	0	0	0	0	0.02	0	0	0	0	0	0	0	0	0	0	0	0	0	0.02	0	0.02	0.18	1	0.18	0.09	0	0.09	NA	1
346	5	HOOP	9/12/13	26	11	2	1	3	11/7/13	5.78	2.73	1.2	0	0	0	0	0	0	0	0	0	0	0	0	0	0	0	9.71	0	9.71	0.18	1	0.18	53.94	0	53.94	NA	3
347	5	HOOP	9/12/13	27	19	2	3	3	11/7/13	0	6.14	0	0	0.01	0	0	6.01	0	0	0	0	0	0	0	0	0	0	12.17	0	12.17	0.18	1	0.18	67.59	0	67.59	NA	3
348	5	HOOP	9/12/13	28	10	2	1	1	11/7/13	0	0	0	0	0	0	0	0	17.16	0	0	0	0	0	0	0	0	0	17.16	0	17.16	0.18	1	0.18	95.31	0	95.31	NA	1
349	5	HOOP	9/12/13	29	8	2	1	1	11/7/13	0	0	0	0	0	0	17.7	0	0	0	0	0	0	0	0	0	0	0	17.7	0	17.7	0.18	1	0.18	98.34	0	98.34	NA	1
350	5	HOOP	9/12/13	30	15	2	2	6	11/7/13	5.73	1.68	1.28	0	0	0	0.45	0.68	1.48	0	0	0	0	0	0	0	0	0	11.3	0	11.3	0.18	1	0.18	62.79	0	62.79	NA	6
351	5	HOOP	9/12/13	31	12	2	1	3	11/7/13	0	0	0	1.98	0.01	0.14	0	0	0	0	0	0	0	0	0	0	0	0	2.13	0	2.13	0.18	1	0.18	11.82	0	11.82	NA	3
352	5	HOOP	9/12/13	32	9	2	1	1	11/7/13	0	0	0	0	0	0	0	10.49	0	0	0	0	0	0	0	0	0	0	10.49	0	10.49	0.18	1	0.18	58.26	0	58.26	NA	1
353	5	HOOP	9/12/13	33	3	2	1	1	11/7/13	0	6.75	0	0	0	0	0	0	0	0	0	0	0	0	0	0	0	0	6.75	0	6.75	0.18	1	0.18	37.52	0	37.52	NA	1
354	5	HOOP	9/12/13	34	1	2	0	0	11/7/13	0	0	0	0	0	0	0	0	0	0	0	0	0	0	0	0	0	0	0	0	0	0.18	1	0.18	0	0	0	NA	0
355	5	HOOP	9/12/13	35	18	2	3	3	11/7/13	3.93	0	0	0.19	0	0	0.63	0	0	0	0	0	0	0	0	0	0	0	4.75	0	4.75	0.18	1	0.18	26.37	0	26.37	NA	3
356	5	HOOP	9/12/13	36	14	2	2	6	11/7/13	4.66	0.98	0.5	0.25	0.01	0.01	0	0	0	0	0	0	0	0	0	0	0	0	6.41	0	6.41	0.18	1	0.18	35.59	0	35.59	NA	6
357	5	HOOP	9/12/13	37	13	2	1	3	11/7/13	0	0	0	0	0	0	1.71	3.78	7.9	0	0	0	0	0	0	0	0	0	13.39	0	13.39	0.18	1	0.18	74.41	0	74.41	NA	3
358	5	HOOP	9/12/13	38	7	2	1	1	11/7/13	0	0	0	0	0	0.85	0	0	0	0	0	0	0	0	0	0	0	0	0.85	0	0.85	0.18	1	0.18	4.72	0	4.72	NA	1
359	5	HOOP	9/12/13	39	4	2	1	1	11/7/13	0	0	7.81	0	0	0	0	0	0	0	0	0	0	0	0	0	0	0	7.81	0	7.81	0.18	1	0.18	43.38	0	43.38	NA	1
360	5	HOOP	9/12/13	40	20	2	3	3	11/7/13	0	0	2.77	0	0	0.01	0	0	4.09	0	0	0	0	0	0	0	0	0	6.87	0	6.87	0.18	1	0.18	38.17	0	38.17	NA	3
361	5	HOOP	9/12/13	41	12	3	1	3	11/7/13	0	0	0	2.87	0.01	0.08	0	0	0	0	0	0	0	0	0	0	0	0	2.95	0	2.95	0.18	1	0.18	16.41	0	16.41	NA	3
362	5	HOOP	9/12/13	42	18	3	3	3	11/7/13	6.18	0	0	0.32	0	0	1.84	0	0	0	0	0	0	0	0	0	0	0	8.34	0	8.34	0.18	1	0.18	46.34	0	46.34	NA	3
363	5	HOOP	9/12/13	43	6	3	1	1	11/7/13	0	0	0	0	0.02	0	0	0	0	0	0	0	0	0	0	0	0	0	0.02	0	0.02	0.18	1	0.18	0.08	0	0.08	NA	1
364	5	HOOP	9/12/13	44	11	3	1	3	11/7/13	3.04	2.87	0.53	0	0	0	0	0	0	0	0	0	0	0	0	0	0	0	6.44	0	6.44	0.18	1	0.18	35.78	0	35.78	NA	3
365	5	HOOP	9/12/13	45	10	3	1	1	11/7/13	0	0	0	0	0	0	0	0	16.16	0	0	0	0	0	0	0	0	0	16.16	0	16.16	0.18	1	0.18	89.75	0	89.75	NA	1
366	5	HOOP	9/12/13	46	7	3	1	1	11/7/13	0	0	0	0	0	0.31	0	0	0	0	0	0	0	0	0	0	0	0	0.31	0	0.31	0.18	1	0.18	1.74	0	1.74	NA	1
367	5	HOOP	9/12/13	47	2	3	1	1	11/7/13	15.43	0	0	0	0	0	0	0	0	0	0	0	0	0	0	0	0	0	15.43	0	15.43	0.18	1	0.18	85.73	0	85.73	NA	1
368	5	HOOP	9/12/13	48	20	3	3	3	11/7/13	0	0	3.23	0	0	0.01	0	0	3.43	0	0	0	0	0	0	0	0	0	6.67	0	6.67	0.18	1	0.18	37.05	0	37.05	NA	3
369	5	HOOP	9/12/13	49	13	3	1	3	11/7/13	0	0	0	0	0	0	1.5	4.14	2.97	0	0	0	0	0	0	0	0	0	8.61	0	8.61	0.18	1	0.18	47.84	0	47.84	NA	3
370	5	HOOP	9/12/13	50	9	3	1	1	11/7/13	0	0	0	0	0	0	0	17	0	0	0	0	0	0	0	0	0	0	17	0	17	0.18	1	0.18	94.45	0	94.45	NA	1
371	5	HOOP	9/12/13	51	3	3	1	1	11/7/13	0	11.08	0	0	0	0	0	0	0	0	0	0	0	0	0	0	0	0	11.08	0	11.08	0.18	1	0.18	61.53	0	61.53	NA	1
372	5	HOOP	9/12/13	52	16	3	2	6	11/7/13	0	0	0	0.16	0.01	0.01	2.05	2.08	6.37	0	0	0	0	0	0	0	0	0	10.67	0	10.67	0.18	1	0.18	59.29	0	59.29	NA	6
373	5	HOOP	9/12/13	53	15	3	2	6	11/7/13	4.36	0.9	0.82	0	0	0	1.77	1.38	1.75	0	0	0	0	0	0	0	0	0	10.98	0	10.98	0.18	1	0.18	61.01	0	61.01	NA	6
374	5	HOOP	9/12/13	54	14	3	2	6	11/7/13	2.24	2.36	1.63	0.32	0.01	0.01	0	0	0	0	0	0	0	0	0	0	0	0	6.57	0	6.57	0.18	1	0.18	36.47	0	36.47	NA	6
375	5	HOOP	9/12/13	55	17	3	3	9	11/7/13	3.09	1.02	3.52	0.31	0.01	0.01	1.06	0.51	1.8	0	0	0	0	0	0	0	0	0	11.33	0	11.33	0.18	1	0.18	62.92	0	62.92	NA	9
376	5	HOOP	9/12/13	56	1	3	0	0	11/7/13	0	0	0	0	0	0	0	0	0	0	0	0	0	0	0	0	0	0	0	0	0	0.18	1	0.18	0	0	0	NA	0
377	5	HOOP	9/12/13	57	8	3	1	1	11/7/13	0	0	0	0	0	0	6.96	0	0	0	0	0	0	0	0	0	0	0	6.96	0	6.96	0.18	1	0.18	38.66	0	38.66	NA	1
378	5	HOOP	9/12/13	58	5	3	1	1	11/7/13	0	0	0	6.2	0	0	0	0	0	0	0	0	0	0	0	0	0	0	6.2	0	6.2	0.18	1	0.18	34.42	0	34.42	NA	1
379	5	HOOP	9/12/13	59	4	3	1	1	11/7/13	0	0	10.62	0	0	0	0	0	0	0	0	0	0	0	0	0	0	0	10.62	0	10.62	0.18	1	0.18	59.02	0	59.02	NA	1
380	5	HOOP	9/12/13	60	19	4	3	3	11/7/13	0	6.14	0	0	0.01	0	0	9.25	0	0	0	0	0	0	0	0	0	0	15.4	0	15.4	0.18	1	0.18	85.56	0	85.56	NA	3
381	5	HOOP	9/12/13	61	14	4	2	6	11/7/13	5.63	2.38	1.82	0.16	0.01	0.03	0	0	0	0	0	0	0	0	0	0	0	0	10.02	0	10.02	0.18	1	0.18	55.64	0	55.64	NA	6
382	5	HOOP	9/12/13	62	9	4	1	1	11/7/13	0	0	0	0	0	0	0	11.49	0	0	0	0	0	0	0	0	0	0	11.49	0	11.49	0.18	1	0.18	63.86	0	63.86	NA	1
383	5	HOOP	9/12/13	63	13	4	1	3	11/7/13	0	0	0	0	0	0	0.75	2.64	4.29	0	0	0	0	0	0	0	0	0	7.68	0	7.68	0.18	1	0.18	42.68	0	42.68	NA	3
384	5	HOOP	9/12/13	64	5	4	1	1	11/7/13	0	0	0	2.76	0	0	0	0	0	0	0	0	0	0	0	0	0	0	2.76	0	2.76	0.18	1	0.18	15.36	0	15.36	NA	1
385	5	HOOP	9/12/13	65	11	4	1	3	11/7/13	5.12	5.83	2	0	0	0	0	0	0	0	0	0	0	0	0	0	0	0	12.95	0	12.95	0.18	1	0.18	71.96	0	71.96	NA	3
386	5	HOOP	9/12/13	66	4	4	1	1	11/7/13	0	0	6.08	0	0	0	0	0	0	0	0	0	0	0	0	0	0	0	6.08	0	6.08	0.18	1	0.18	33.78	0	33.78	NA	1
387	5	HOOP	9/12/13	67	16	4	2	6	11/7/13	0	0	0	0.33	0.01	0.01	2.08	5.98	4.36	0	0	0	0	0	0	0	0	0	12.77	0	12.77	0.18	1	0.18	70.96	0	70.96	NA	6
388	5	HOOP	9/12/13	68	12	4	1	3	11/7/13	0	0	0	2.3	0.01	0.25	0	0	0	0	0	0	0	0	0	0	0	0	2.56	0	2.56	0.18	1	0.18	14.19	0	14.19	NA	3
389	5	HOOP	9/12/13	69	19	4	3	3	11/7/13	0	3.86	0	0	0.01	0	0	6.95	0	0	0	0	0	0	0	0	0	0	10.81	0	10.81	0.18	1	0.18	60.07	0	60.07	NA	3
390	5	HOOP	9/12/13	70	3	4	1	1	11/7/13	0	7.98	0	0	0	0	0	0	0	0	0	0	0	0	0	0	0	0	7.98	0	7.98	0.18	1	0.18	44.36	0	44.36	NA	1
391	5	HOOP	9/12/13	71	6	4	1	1	11/7/13	0	0	0	0	0.23	0	0	0	0	0	0	0	0	0	0	0	0	0	0.23	0	0.23	0.18	1	0.18	1.28	0	1.28	NA	1
392	5	HOOP	9/12/13	72	1	4	0	0	11/7/13	0	0	0	0	0	0	0	0	0	0	0	0	0	0	0	0	0	0	0	0	0	0.18	1	0.18	0	0	0	NA	0
393	5	HOOP	9/12/13	73	7	4	1	1	11/7/13	0	0	0	0	0	6.01	0	0	0	0	0	0	0	0	0	0	0	0	6.01	0	6.01	0.18	1	0.18	33.38	0	33.38	NA	1
394	5	HOOP	9/12/13	74	17	4	3	9	11/7/13	2.75	2.77	3.93	0.33	0.01	0.01	1.53	0.99	2.14	0	0	0	0	0	0	0	0	0	14.46	0	14.46	0.18	1	0.18	80.33	0	80.33	NA	9
395	5	HOOP	9/12/13	75	2	4	1	1	11/7/13	11.08	0	0	0	0	0	0	0	0	0	0	0	0	0	0	0	0	0	11.08	0	11.08	0.18	1	0.18	61.57	0	61.57	NA	1
396	5	HOOP	9/12/13	76	8	4	1	1	11/7/13	0	0	0	0	0	0	16.34	0	0	0	0	0	0	0	0	0	0	0	16.34	0	16.34	0.18	1	0.18	90.75	0	90.75	NA	1
397	5	HOOP	9/12/13	77	10	4	1	1	11/7/13	0	0	0	0	0	0	0	0	13.62	0	0	0	0	0	0	0	0	0	13.62	0	13.62	0.18	1	0.18	75.68	0	75.68	NA	1
398	5	HOOP	9/12/13	78	18	4	3	3	11/7/13	7.61	0	0	0.73	0	0	0	0	0	0	0	0	0	0	0	0	0	0	8.34	0	8.34	0.18	1	0.18	46.32	0	46.32	NA	2
399	5	HOOP	9/12/13	79	15	4	2	6	11/7/13	3.83	0.4	0.26	0	0	0	0.77	1.9	1.61	0	0	0	0	0	0	0	0	0	8.76	0	8.76	0.18	1	0.18	48.67	0	48.67	NA	6
400	5	HOOP	9/12/13	80	20	4	3	3	11/7/13	0	0	1.9	0	0	0.01	0	0	2.46	0	0	0	0	0	0	0	0	0	4.37	0	4.37	0.18	1	0.18	24.27	0	24.27	NA	3
401	6	HOOP	9/12/13	1	4	1	1	1	11/7/13	NA	NA	NA	NA	NA	NA	NA	NA	NA	NA	NA	NA	NA	NA	NA	NA	NA	NA	0	0	0	NA	NA	NA				NA	NA
402	6	HOOP	9/12/13	2	1	1	0	0	11/7/13	NA	NA	NA	NA	NA	NA	NA	NA	NA	NA	NA	NA	NA	NA	NA	NA	NA	NA	0	0	0	NA	NA	NA				NA	NA
403	6	HOOP	9/12/13	3	8	1	1	1	11/7/13	NA	NA	NA	NA	NA	NA	NA	NA	NA	NA	NA	NA	NA	NA	NA	NA	NA	NA	0	0	0	NA	NA	NA				NA	NA
404	6	HOOP	9/12/13	4	11	1	1	3	11/7/13	NA	NA	NA	NA	NA	NA	NA	NA	NA	NA	NA	NA	NA	NA	NA	NA	NA	NA	0	0	0	NA	NA	NA				NA	NA
405	6	HOOP	9/12/13	5	7	1	1	1	11/7/13	NA	NA	NA	NA	NA	NA	NA	NA	NA	NA	NA	NA	NA	NA	NA	NA	NA	NA	0	0	0	NA	NA	NA				NA	NA
406	6	HOOP	9/12/13	6	3	1	1	1	11/7/13	NA	NA	NA	NA	NA	NA	NA	NA	NA	NA	NA	NA	NA	NA	NA	NA	NA	NA	0	0	0	NA	NA	NA				NA	NA
407	6	HOOP	9/12/13	7	6	1	1	1	11/7/13	NA	NA	NA	NA	NA	NA	NA	NA	NA	NA	NA	NA	NA	NA	NA	NA	NA	NA	0	0	0	NA	NA	NA				NA	NA
408	6	HOOP	9/12/13	8	17	1	3	9	11/7/13	NA	NA	NA	NA	NA	NA	NA	NA	NA	NA	NA	NA	NA	NA	NA	NA	NA	NA	0	0	0	NA	NA	NA				NA	NA
409	6	HOOP	9/12/13	9	16	1	2	6	11/7/13	NA	NA	NA	NA	NA	NA	NA	NA	NA	NA	NA	NA	NA	NA	NA	NA	NA	NA	0	0	0	NA	NA	NA				NA	NA
410	6	HOOP	9/12/13	10	19	1	3	3	11/7/13	NA	NA	NA	NA	NA	NA	NA	NA	NA	NA	NA	NA	NA	NA	NA	NA	NA	NA	0	0	0	NA	NA	NA				NA	NA
411	6	HOOP	9/12/13	11	14	1	2	6	11/7/13	NA	NA	NA	NA	NA	NA	NA	NA	NA	NA	NA	NA	NA	NA	NA	NA	NA	NA	0	0	0	NA	NA	NA				NA	NA
412	6	HOOP	9/12/13	12	5	1	1	1	11/7/13	NA	NA	NA	NA	NA	NA	NA	NA	NA	NA	NA	NA	NA	NA	NA	NA	NA	NA	0	0	0	NA	NA	NA				NA	NA
413	6	HOOP	9/12/13	13	10	1	1	1	11/7/13	NA	NA	NA	NA	NA	NA	NA	NA	NA	NA	NA	NA	NA	NA	NA	NA	NA	NA	0	0	0	NA	NA	NA				NA	NA
414	6	HOOP	9/12/13	14	12	1	1	3	11/7/13	NA	NA	NA	NA	NA	NA	NA	NA	NA	NA	NA	NA	NA	NA	NA	NA	NA	NA	0	0	0	NA	NA	NA				NA	NA
415	6	HOOP	9/12/13	15	18	1	3	3	11/7/13	NA	NA	NA	NA	NA	NA	NA	NA	NA	NA	NA	NA	NA	NA	NA	NA	NA	NA	0	0	0	NA	NA	NA				NA	NA
416	6	HOOP	9/12/13	16	20	1	3	3	11/7/13	NA	NA	NA	NA	NA	NA	NA	NA	NA	NA	NA	NA	NA	NA	NA	NA	NA	NA	0	0	0	NA	NA	NA				NA	NA
417	6	HOOP	9/12/13	17	2	1	1	1	11/7/13	NA	NA	NA	NA	NA	NA	NA	NA	NA	NA	NA	NA	NA	NA	NA	NA	NA	NA	0	0	0	NA	NA	NA				NA	NA
418	6	HOOP	9/12/13	18	13	1	1	3	11/7/13	NA	NA	NA	NA	NA	NA	NA	NA	NA	NA	NA	NA	NA	NA	NA	NA	NA	NA	0	0	0	NA	NA	NA				NA	NA
419	6	HOOP	9/12/13	19	15	1	2	6	11/7/13	NA	NA	NA	NA	NA	NA	NA	NA	NA	NA	NA	NA	NA	NA	NA	NA	NA	NA	0	0	0	NA	NA	NA				NA	NA
420	6	HOOP	9/12/13	20	9	1	1	1	11/7/13	NA	NA	NA	NA	NA	NA	NA	NA	NA	NA	NA	NA	NA	NA	NA	NA	NA	NA	0	0	0	NA	NA	NA				NA	NA
421	6	HOOP	9/12/13	21	18	2	3	3	11/7/13	NA	NA	NA	NA	NA	NA	NA	NA	NA	NA	NA	NA	NA	NA	NA	NA	NA	NA	0	0	0	NA	NA	NA				NA	NA
422	6	HOOP	9/12/13	22	12	2	1	3	11/7/13	NA	NA	NA	NA	NA	NA	NA	NA	NA	NA	NA	NA	NA	NA	NA	NA	NA	NA	0	0	0	NA	NA	NA				NA	NA
423	6	HOOP	9/12/13	23	17	2	3	9	11/7/13	NA	NA	NA	NA	NA	NA	NA	NA	NA	NA	NA	NA	NA	NA	NA	NA	NA	NA	0	0	0	NA	NA	NA				NA	NA
424	6	HOOP	9/12/13	24	11	2	1	3	11/7/13	NA	NA	NA	NA	NA	NA	NA	NA	NA	NA	NA	NA	NA	NA	NA	NA	NA	NA	0	0	0	NA	NA	NA				NA	NA
425	6	HOOP	9/12/13	25	19	2	3	3	11/7/13	NA	NA	NA	NA	NA	NA	NA	NA	NA	NA	NA	NA	NA	NA	NA	NA	NA	NA	0	0	0	NA	NA	NA				NA	NA
426	6	HOOP	9/12/13	26	7	2	1	1	11/7/13	NA	NA	NA	NA	NA	NA	NA	NA	NA	NA	NA	NA	NA	NA	NA	NA	NA	NA	0	0	0	NA	NA	NA				NA	NA
427	6	HOOP	9/12/13	27	8	2	1	1	11/7/13	NA	NA	NA	NA	NA	NA	NA	NA	NA	NA	NA	NA	NA	NA	NA	NA	NA	NA	0	0	0	NA	NA	NA				NA	NA
428	6	HOOP	9/12/13	28	20	2	3	3	11/7/13	NA	NA	NA	NA	NA	NA	NA	NA	NA	NA	NA	NA	NA	NA	NA	NA	NA	NA	0	0	0	NA	NA	NA				NA	NA
429	6	HOOP	9/12/13	29	13	2	1	3	11/7/13	NA	NA	NA	NA	NA	NA	NA	NA	NA	NA	NA	NA	NA	NA	NA	NA	NA	NA	0	0	0	NA	NA	NA				NA	NA
430	6	HOOP	9/12/13	30	4	2	1	1	11/7/13	NA	NA	NA	NA	NA	NA	NA	NA	NA	NA	NA	NA	NA	NA	NA	NA	NA	NA	0	0	0	NA	NA	NA				NA	NA
431	6	HOOP	9/12/13	31	5	2	1	1	11/7/13	NA	NA	NA	NA	NA	NA	NA	NA	NA	NA	NA	NA	NA	NA	NA	NA	NA	NA	0	0	0	NA	NA	NA				NA	NA
432	6	HOOP	9/12/13	32	1	2	0	0	11/7/13	NA	NA	NA	NA	NA	NA	NA	NA	NA	NA	NA	NA	NA	NA	NA	NA	NA	NA	0	0	0	NA	NA	NA				NA	NA
433	6	HOOP	9/12/13	33	15	2	2	6	11/7/13	NA	NA	NA	NA	NA	NA	NA	NA	NA	NA	NA	NA	NA	NA	NA	NA	NA	NA	0	0	0	NA	NA	NA				NA	NA
434	6	HOOP	9/12/13	34	9	2	1	1	11/7/13	NA	NA	NA	NA	NA	NA	NA	NA	NA	NA	NA	NA	NA	NA	NA	NA	NA	NA	0	0	0	NA	NA	NA				NA	NA
435	6	HOOP	9/12/13	35	2	2	1	1	11/7/13	NA	NA	NA	NA	NA	NA	NA	NA	NA	NA	NA	NA	NA	NA	NA	NA	NA	NA	0	0	0	NA	NA	NA				NA	NA
436	6	HOOP	9/12/13	36	3	2	1	1	11/7/13	NA	NA	NA	NA	NA	NA	NA	NA	NA	NA	NA	NA	NA	NA	NA	NA	NA	NA	0	0	0	NA	NA	NA				NA	NA
437	6	HOOP	9/12/13	37	6	2	1	1	11/7/13	NA	NA	NA	NA	NA	NA	NA	NA	NA	NA	NA	NA	NA	NA	NA	NA	NA	NA	0	0	0	NA	NA	NA				NA	NA
438	6	HOOP	9/12/13	38	10	2	1	1	11/7/13	NA	NA	NA	NA	NA	NA	NA	NA	NA	NA	NA	NA	NA	NA	NA	NA	NA	NA	0	0	0	NA	NA	NA				NA	NA
439	6	HOOP	9/12/13	39	16	2	2	6	11/7/13	NA	NA	NA	NA	NA	NA	NA	NA	NA	NA	NA	NA	NA	NA	NA	NA	NA	NA	0	0	0	NA	NA	NA				NA	NA
440	6	HOOP	9/12/13	40	14	2	2	6	11/7/13	NA	NA	NA	NA	NA	NA	NA	NA	NA	NA	NA	NA	NA	NA	NA	NA	NA	NA	0	0	0	NA	NA	NA				NA	NA
441	6	HOOP	9/12/13	41	17	3	3	9	11/7/13	NA	NA	NA	NA	NA	NA	NA	NA	NA	NA	NA	NA	NA	NA	NA	NA	NA	NA	0	0	0	NA	NA	NA				NA	NA
442	6	HOOP	9/12/13	42	20	3	3	3	11/7/13	NA	NA	NA	NA	NA	NA	NA	NA	NA	NA	NA	NA	NA	NA	NA	NA	NA	NA	0	0	0	NA	NA	NA				NA	NA
443	6	HOOP	9/12/13	43	12	3	1	3	11/7/13	NA	NA	NA	NA	NA	NA	NA	NA	NA	NA	NA	NA	NA	NA	NA	NA	NA	NA	0	0	0	NA	NA	NA				NA	NA
444	6	HOOP	9/12/13	44	13	3	1	3	11/7/13	NA	NA	NA	NA	NA	NA	NA	NA	NA	NA	NA	NA	NA	NA	NA	NA	NA	NA	0	0	0	NA	NA	NA				NA	NA
445	6	HOOP	9/12/13	45	9	3	1	1	11/7/13	NA	NA	NA	NA	NA	NA	NA	NA	NA	NA	NA	NA	NA	NA	NA	NA	NA	NA	0	0	0	NA	NA	NA				NA	NA
446	6	HOOP	9/12/13	46	18	3	3	3	11/7/13	NA	NA	NA	NA	NA	NA	NA	NA	NA	NA	NA	NA	NA	NA	NA	NA	NA	NA	0	0	0	NA	NA	NA				NA	NA
447	6	HOOP	9/12/13	47	14	3	2	6	11/7/13	NA	NA	NA	NA	NA	NA	NA	NA	NA	NA	NA	NA	NA	NA	NA	NA	NA	NA	0	0	0	NA	NA	NA				NA	NA
448	6	HOOP	9/12/13	48	10	3	1	1	11/7/13	NA	NA	NA	NA	NA	NA	NA	NA	NA	NA	NA	NA	NA	NA	NA	NA	NA	NA	0	0	0	NA	NA	NA				NA	NA
449	6	HOOP	9/12/13	49	7	3	1	1	11/7/13	NA	NA	NA	NA	NA	NA	NA	NA	NA	NA	NA	NA	NA	NA	NA	NA	NA	NA	0	0	0	NA	NA	NA				NA	NA
450	6	HOOP	9/12/13	50	4	3	1	1	11/7/13	NA	NA	NA	NA	NA	NA	NA	NA	NA	NA	NA	NA	NA	NA	NA	NA	NA	NA	0	0	0	NA	NA	NA				NA	NA
451	6	HOOP	9/12/13	51	19	3	3	3	11/7/13	NA	NA	NA	NA	NA	NA	NA	NA	NA	NA	NA	NA	NA	NA	NA	NA	NA	NA	0	0	0	NA	NA	NA				NA	NA
452	6	HOOP	9/12/13	52	2	3	1	1	11/7/13	NA	NA	NA	NA	NA	NA	NA	NA	NA	NA	NA	NA	NA	NA	NA	NA	NA	NA	0	0	0	NA	NA	NA				NA	NA
453	6	HOOP	9/12/13	53	1	3	0	0	11/7/13	NA	NA	NA	NA	NA	NA	NA	NA	NA	NA	NA	NA	NA	NA	NA	NA	NA	NA	0	0	0	NA	NA	NA				NA	NA
454	6	HOOP	9/12/13	54	15	3	2	6	11/7/13	NA	NA	NA	NA	NA	NA	NA	NA	NA	NA	NA	NA	NA	NA	NA	NA	NA	NA	0	0	0	NA	NA	NA				NA	NA
455	6	HOOP	9/12/13	55	11	3	1	3	11/7/13	NA	NA	NA	NA	NA	NA	NA	NA	NA	NA	NA	NA	NA	NA	NA	NA	NA	NA	0	0	0	NA	NA	NA				NA	NA
456	6	HOOP	9/12/13	56	3	3	1	1	11/7/13	NA	NA	NA	NA	NA	NA	NA	NA	NA	NA	NA	NA	NA	NA	NA	NA	NA	NA	0	0	0	NA	NA	NA				NA	NA
457	6	HOOP	9/12/13	57	8	3	1	1	11/7/13	NA	NA	NA	NA	NA	NA	NA	NA	NA	NA	NA	NA	NA	NA	NA	NA	NA	NA	0	0	0	NA	NA	NA				NA	NA
458	6	HOOP	9/12/13	58	5	3	1	1	11/7/13	NA	NA	NA	NA	NA	NA	NA	NA	NA	NA	NA	NA	NA	NA	NA	NA	NA	NA	0	0	0	NA	NA	NA				NA	NA
459	6	HOOP	9/12/13	59	16	3	2	6	11/7/13	NA	NA	NA	NA	NA	NA	NA	NA	NA	NA	NA	NA	NA	NA	NA	NA	NA	NA	0	0	0	NA	NA	NA				NA	NA
460	6	HOOP	9/12/13	60	6	3	1	1	11/7/13	NA	NA	NA	NA	NA	NA	NA	NA	NA	NA	NA	NA	NA	NA	NA	NA	NA	NA	0	0	0	NA	NA	NA				NA	NA
461	6	HOOP	9/12/13	61	4	4	1	1	11/7/13	NA	NA	NA	NA	NA	NA	NA	NA	NA	NA	NA	NA	NA	NA	NA	NA	NA	NA	0	0	0	NA	NA	NA				NA	NA
462	6	HOOP	9/12/13	62	1	4	0	0	11/7/13	NA	NA	NA	NA	NA	NA	NA	NA	NA	NA	NA	NA	NA	NA	NA	NA	NA	NA	0	0	0	NA	NA	NA				NA	NA
463	6	HOOP	9/12/13	63	7	4	1	1	11/7/13	NA	NA	NA	NA	NA	NA	NA	NA	NA	NA	NA	NA	NA	NA	NA	NA	NA	NA	0	0	0	NA	NA	NA				NA	NA
464	6	HOOP	9/12/13	64	14	4	2	6	11/7/13	NA	NA	NA	NA	NA	NA	NA	NA	NA	NA	NA	NA	NA	NA	NA	NA	NA	NA	0	0	0	NA	NA	NA				NA	NA
465	6	HOOP	9/12/13	65	10	4	1	1	11/7/13	NA	NA	NA	NA	NA	NA	NA	NA	NA	NA	NA	NA	NA	NA	NA	NA	NA	NA	0	0	0	NA	NA	NA				NA	NA
466	6	HOOP	9/12/13	66	6	4	1	1	11/7/13	NA	NA	NA	NA	NA	NA	NA	NA	NA	NA	NA	NA	NA	NA	NA	NA	NA	NA	0	0	0	NA	NA	NA				NA	NA
467	6	HOOP	9/12/13	67	3	4	1	1	11/7/13	NA	NA	NA	NA	NA	NA	NA	NA	NA	NA	NA	NA	NA	NA	NA	NA	NA	NA	0	0	0	NA	NA	NA				NA	NA
468	6	HOOP	9/12/13	68	16	4	2	6	11/7/13	NA	NA	NA	NA	NA	NA	NA	NA	NA	NA	NA	NA	NA	NA	NA	NA	NA	NA	0	0	0	NA	NA	NA				NA	NA
469	6	HOOP	9/12/13	69	9	4	1	1	11/7/13	NA	NA	NA	NA	NA	NA	NA	NA	NA	NA	NA	NA	NA	NA	NA	NA	NA	NA	0	0	0	NA	NA	NA				NA	NA
470	6	HOOP	9/12/13	70	17	4	3	9	11/7/13	NA	NA	NA	NA	NA	NA	NA	NA	NA	NA	NA	NA	NA	NA	NA	NA	NA	NA	0	0	0	NA	NA	NA				NA	NA
471	6	HOOP	9/12/13	71	8	4	1	1	11/7/13	NA	NA	NA	NA	NA	NA	NA	NA	NA	NA	NA	NA	NA	NA	NA	NA	NA	NA	0	0	0	NA	NA	NA				NA	NA
472	6	HOOP	9/12/13	72	11	4	1	3	11/7/13	NA	NA	NA	NA	NA	NA	NA	NA	NA	NA	NA	NA	NA	NA	NA	NA	NA	NA	0	0	0	NA	NA	NA				NA	NA
473	6	HOOP	9/12/13	73	20	4	3	3	11/7/13	NA	NA	NA	NA	NA	NA	NA	NA	NA	NA	NA	NA	NA	NA	NA	NA	NA	NA	0	0	0	NA	NA	NA				NA	NA
474	6	HOOP	9/12/13	74	12	4	1	3	11/7/13	NA	NA	NA	NA	NA	NA	NA	NA	NA	NA	NA	NA	NA	NA	NA	NA	NA	NA	0	0	0	NA	NA	NA				NA	NA
475	6	HOOP	9/12/13	75	13	4	1	3	11/7/13	NA	NA	NA	NA	NA	NA	NA	NA	NA	NA	NA	NA	NA	NA	NA	NA	NA	NA	0	0	0	NA	NA	NA				NA	NA
476	6	HOOP	9/12/13	76	5	4	1	1	11/7/13	NA	NA	NA	NA	NA	NA	NA	NA	NA	NA	NA	NA	NA	NA	NA	NA	NA	NA	0	0	0	NA	NA	NA				NA	NA
477	6	HOOP	9/12/13	77	15	4	2	6	11/7/13	NA	NA	NA	NA	NA	NA	NA	NA	NA	NA	NA	NA	NA	NA	NA	NA	NA	NA	0	0	0	NA	NA	NA				NA	NA
478	6	HOOP	9/12/13	78	2	4	1	1	11/7/13	NA	NA	NA	NA	NA	NA	NA	NA	NA	NA	NA	NA	NA	NA	NA	NA	NA	NA	0	0	0	NA	NA	NA				NA	NA
479	6	HOOP	9/12/13	79	18	4	3	3	11/7/13	NA	NA	NA	NA	NA	NA	NA	NA	NA	NA	NA	NA	NA	NA	NA	NA	NA	NA	0	0	0	NA	NA	NA				NA	NA
480	6	HOOP	9/12/13	80	19	4	3	3	11/7/13	NA	NA	NA	NA	NA	NA	NA	NA	NA	NA	NA	NA	NA	NA	NA	NA	NA	NA	0	0	0	NA	NA	NA				NA	NA
481	7	MARQ	9/14/13	1	6	1	1	1	11/14/13	0	0	0	0	0	0	0	0	0	0	0	0	0	0	0	0	0	0	0	0	0	0.18	1	0.18	0	0	0	NA	0
482	7	MARQ	9/14/13	2	3	1	1	1	11/14/13	0	12.58	0	0	0	0	0	0	0	0	0	0	0	0	0	0	0	0	12.58	0	12.58	0.18	1	0.18	69.88	0	69.88	NA	1
483	7	MARQ	9/14/13	3	1	1	0	0	11/14/13	0	0	0	0	0	0	0	0	0	0	0	0	0	0	0	0	0	0	0	0	0	0.18	1	0.18	0	0	0	NA	0
484	7	MARQ	9/14/13	4	19	1	3	3	11/14/13	0	1.98	0	0	0	0	0	0.85	0	0	0	0	0	0	0	0	0	0	2.83	0	2.83	0.18	1	0.18	15.72	0	15.72	NA	2
485	7	MARQ	9/14/13	5	7	1	1	1	11/14/13	0	0	0	0	0	0	0	0	0	0	0	0	0	0	0	0	0	0	0	0	0	0.18	1	0.18	0	0	0	NA	0
486	7	MARQ	9/14/13	6	2	2	1	1	11/14/13	18.68	0	0	0	0	0	0	0	0	0	0	0	0	0	0	0	0	0	18.68	0	18.68	0.18	1	0.18	103.78	0	103.78	NA	1
487	7	MARQ	9/14/13	7	13	2	1	3	11/14/13	0	0	0	0	0	0	1.39	1.33	2.61	0	0	0	0	0	0	0	0	0	5.34	0	5.34	0.18	1	0.18	29.64	0	29.64	NA	3
488	7	MARQ	9/14/13	8	10	2	1	1	11/14/13	0	0	0	0	0	0	0	0	12.23	0	0	0	0	0	0	0	0	0	12.23	0	12.23	0.18	1	0.18	67.92	0	67.92	NA	1
489	7	MARQ	9/14/13	9	15	2	2	6	11/14/13	1.73	1.46	1.3	0	0	0	0.68	0.68	1.34	0	0	0	0	0	0	0	0	0	7.2	0	7.2	0.18	1	0.18	40	0	40	NA	6
490	7	MARQ	9/14/13	10	9	2	1	1	11/14/13	0	0	0	0	0	0	0	5.92	0	0	0	0	0	0	0	0	0	0	5.92	0	5.92	0.18	1	0.18	32.89	0	32.89	NA	1
491	7	MARQ	9/14/13	11	12	3	1	3	11/14/13	0	0	0	1.19	0	0	0	0	0	0	0	0	0	0	0	0	0	0	1.19	0	1.19	0.18	1	0.18	6.6	0	6.6	NA	1
492	7	MARQ	9/14/13	12	14	3	2	6	11/14/13	3.17	2.68	2.39	0.23	0	0	0	0	0	0	0	0	0	0	0	0	0	0	8.47	0	8.47	0.18	1	0.18	47.08	0	47.08	NA	4
493	7	MARQ	9/14/13	13	17	3	3	9	11/14/13	3.24	2.75	2.45	0.67	0	0	0.56	0.55	1.08	0	0	0	0	0	0	0	0	0	11.3	0	11.3	0.18	1	0.18	62.78	0	62.78	NA	7
494	7	MARQ	9/14/13	14	11	3	1	3	11/14/13	7.73	6.55	5.84	0	0	0	0	0	0	0	0	0	0	0	0	0	0	0	20.11	0	20.11	0.18	1	0.18	111.72	0	111.72	NA	3
495	7	MARQ	9/14/13	15	20	3	3	3	11/14/13	0	0	8.79	0	0	0	0	0	3.65	0	0	0	0	0	0	0	0	0	12.44	0	12.44	0.18	1	0.18	69.08	0	69.08	NA	2
496	7	MARQ	9/14/13	16	16	4	2	6	11/14/13	0	0	0	0.39	0	0	3.09	3.08	6	0	0	0	0	0	0	0	0	0	12.57	0	12.57	0.18	1	0.18	69.83	0	69.83	NA	4
497	7	MARQ	9/14/13	17	18	4	3	3	11/14/13	0	0	0	0	0	0	0	0	0	0	0	0	0	0	0	0	0	0	0	0	0	0.18	1	0.18	0	0	0	NA	0
498	7	MARQ	9/14/13	18	4	4	1	1	11/14/13	0	0	10.72	0	0	0	0	0	0	0	0	0	0	0	0	0	0	0	10.72	0	10.72	0.18	1	0.18	59.56	0	59.56	NA	1
499	7	MARQ	9/14/13	19	8	4	1	1	11/14/13	0	0	0	0	0	0	6.78	0	0	0	0	0	0	0	0	0	0	0	6.78	0	6.78	0.18	1	0.18	37.67	0	37.67	NA	1
500	7	MARQ	9/14/13	20	5	4	1	1	11/14/13	0	0	0	4.77	0	0	0	0	0	0	0	0	0	0	0	0	0	0	4.77	0	4.77	0.18	1	0.18	26.5	0	26.5	NA	1
501	7	MARQ	9/14/13	21	9	4	1	1	11/14/13	0	0	0	0	0	0	0	16.16	0	0	0	0	0	0	0	0	0	0	16.16	0	16.16	0.18	1	0.18	89.77	0	89.77	NA	1
502	7	MARQ	9/14/13	22	1	4	0	0	11/14/13	0	0	0	0	0	0	0	0	0	0	0	0	0	0	0	0	0	0	0	0	0	0.18	1	0.18	0	0	0	NA	0
503	7	MARQ	9/14/13	23	19	4	3	3	11/14/13	0	7.79	0	0	0	0	0	4.2	0	0	0	0	0	0	0	0	0	0	11.99	0	11.99	0.18	1	0.18	66.59	0	66.59	NA	2
504	7	MARQ	9/14/13	24	15	4	2	6	11/14/13	6.01	5.1	4.54	0	0	0	0.77	0.77	1.51	0	0	0	0	0	0	0	0	0	18.7	0	18.7	0.18	1	0.18	103.9	0	103.9	NA	6
505	7	MARQ	9/14/13	25	14	4	2	6	11/14/13	4.84	5.69	3.13	0.52	0	0	0	0	0	0	0	0	0	0	0	0	0	0	14.17	0	14.17	0.18	1	0.18	78.74	0	78.74	NA	4
506	7	MARQ	9/14/13	26	5	3	1	1	11/14/13	0	0	0	3.05	0	0	0	0	0	0	0	0	0	0	0	0	0	0	3.05	0	3.05	0.18	1	0.18	16.92	0	16.92	NA	1
507	7	MARQ	9/14/13	27	3	3	1	1	11/14/13	0	24.44	0	0	0	0	0	0	0	0	0	0	0	0	0	0	0	0	24.44	0	24.44	0.18	1	0.18	135.8	0	135.8	NA	1
508	7	MARQ	9/14/13	28	18	3	3	3	11/14/13	11.36	0	0	0.34	0	0	3.31	0	0	0	0	0	0	0	0	0	0	0	15.01	0	15.01	0.18	1	0.18	83.39	0	83.39	NA	3
509	7	MARQ	9/14/13	29	13	3	1	3	11/14/13	0	0	0	0	0	0	3.17	3.17	6.16	0	0	0	0	0	0	0	0	0	12.49	0	12.49	0.18	1	0.18	69.41	0	69.41	NA	3
510	7	MARQ	9/14/13	30	10	3	1	1	11/14/13	0	0	0	0	0	0	0	0	16.53	0	0	0	0	0	0	0	0	0	16.53	0	16.53	0.18	1	0.18	91.82	0	91.82	NA	1
511	7	MARQ	9/14/13	31	4	2	1	1	11/14/13	0	0	19.04	0	0	0	0	0	0	0	0	0	0	0	0	0	0	0	19.04	0	19.04	0.18	1	0.18	105.77	0	105.77	NA	1
512	7	MARQ	9/14/13	32	7	2	1	1	11/14/13	0	0	0	0	0	0	0	0	0	0	0	0	0	0	0	0	0	0	0	0	0	0.18	1	0.18	0	0	0	NA	0
513	7	MARQ	9/14/13	33	11	2	1	3	11/14/13	3.59	5.02	3.19	0	0	0	0	0	0	0	0	0	0	0	0	0	0	0	11.8	0	11.8	0.18	1	0.18	65.57	0	65.57	NA	3
514	7	MARQ	9/14/13	34	6	2	1	1	11/14/13	0	0	0	0	0	0	0	0	0	0	0	0	0	0	0	0	0	0	0	0	0	0.18	1	0.18	0	0	0	NA	0
515	7	MARQ	9/14/13	35	8	2	1	1	11/14/13	0	0	0	0	0	0	7.4	0	0	0	0	0	0	0	0	0	0	0	7.4	0	7.4	0.18	1	0.18	41.13	0	41.13	NA	1
516	7	MARQ	9/14/13	36	17	1	3	9	11/14/13	1.8	1.52	1.36	0.18	0	0	0.36	0.36	0.7	0	0	0	0	0	0	0	0	0	6.29	0	6.29	0.18	1	0.18	34.95	0	34.95	NA	7
517	7	MARQ	9/14/13	37	2	1	1	1	11/14/13	28.27	0	0	0	0	0	0	0	0	0	0	0	0	0	0	0	0	0	28.27	0	28.27	0.18	1	0.18	157.03	0	157.03	NA	1
518	7	MARQ	9/14/13	38	20	1	3	3	11/14/13	0	0	4.94	0	0	0	0	0	9.59	0	0	0	0	0	0	0	0	0	14.52	0	14.52	0.18	1	0.18	80.68	0	80.68	NA	2
519	7	MARQ	9/14/13	39	16	1	2	6	11/14/13	0	0	0	0	0	0	0.96	0.96	1.88	0	0	0	0	0	0	0	0	0	3.8	0	3.8	0.18	1	0.18	21.13	0	21.13	NA	3
520	7	MARQ	9/14/13	40	12	1	1	3	11/14/13	0	0	0	0.95	0	0	0	0	0	0	0	0	0	0	0	0	0	0	0.95	0	0.95	0.18	1	0.18	5.27	0	5.27	NA	1
521	7	MARQ	9/14/13	41	8	1	1	1	11/14/13	0	0	0	0	0	0	35.92	0	0	0	0	0	0	0	0	0	0	0	35.92	0	35.92	0.18	1	0.18	199.58	0	199.58	NA	1
522	7	MARQ	9/14/13	42	10	1	1	1	11/14/13	0	0	0	0	0	0	0	0	46.67	0	0	0	0	0	0	0	0	0	46.67	0	46.67	0.18	1	0.18	259.3	0	259.3	NA	1
523	7	MARQ	9/14/13	43	14	1	2	6	11/14/13	7.63	6.65	2.57	2.1	0	0	0	0	0	0	0	0	0	0	0	0	0	0	18.95	0	18.95	0.18	1	0.18	105.28	0	105.28	NA	4
524	7	MARQ	9/14/13	44	18	1	3	3	11/14/13	11.03	0	0	2.58	0	0	4.24	0	0	0	0	0	0	0	0	0	0	0	17.85	0	17.85	0.18	1	0.18	99.15	0	99.15	NA	3
525	7	MARQ	9/14/13	45	15	1	2	6	11/14/13	9.37	4.47	2.21	0	0	0	0.75	0.75	1.47	0	0	0	0	0	0	0	0	0	19.02	0	19.02	0.18	1	0.18	105.66	0	105.66	NA	6
526	7	MARQ	9/14/13	46	12	2	1	3	11/14/13	0	0	0	1.55	0	0	0	0	0	0	0	0	0	0	0	0	0	0	1.55	0	1.55	0.18	1	0.18	8.59	0	8.59	NA	1
527	7	MARQ	9/14/13	47	5	2	1	1	11/14/13	0	0	0	10.85	0	0	0	0	0	0	0	0	0	0	0	0	0	0	10.85	0	10.85	0.18	1	0.18	60.25	0	60.25	NA	1
528	7	MARQ	9/14/13	48	1	2	0	0	11/14/13	0	0	0	0	0	0	0	0	0	0	0	0	0	0	0	0	0	0	0	0	0	0.18	1	0.18	0	0	0	NA	0
529	7	MARQ	9/14/13	49	3	2	1	1	11/14/13	0	23.88	0	0	0	0	0	0	0	0	0	0	0	0	0	0	0	0	23.88	0	23.88	0.18	1	0.18	132.67	0	132.67	NA	1
530	7	MARQ	9/14/13	50	19	2	3	3	11/14/13	0	12.85	0	0	0	0	0	2.68	0	0	0	0	0	0	0	0	0	0	15.54	0	15.54	0.18	1	0.18	86.31	0	86.31	NA	2
531	7	MARQ	9/14/13	51	6	3	1	1	11/14/13	0	0	0	0	0	0	0	0	0	0	0	0	0	0	0	0	0	0	0	0	0	0.18	1	0.18	0	0	0	NA	0
532	7	MARQ	9/14/13	52	2	3	1	1	11/14/13	34.09	0	0	0	0	0	0	0	0	0	0	0	0	0	0	0	0	0	34.09	0	34.09	0.18	1	0.18	189.39	0	189.39	NA	1
533	7	MARQ	9/14/13	53	4	3	1	1	11/14/13	0	0	27.04	0	0	0	0	0	0	0	0	0	0	0	0	0	0	0	27.04	0	27.04	0.18	1	0.18	150.22	0	150.22	NA	1
534	7	MARQ	9/14/13	54	9	3	1	1	11/14/13	0	0	0	0	0	0	0	19.42	0	0	0	0	0	0	0	0	0	0	19.42	0	19.42	0.18	1	0.18	107.89	0	107.89	NA	1
535	7	MARQ	9/14/13	55	16	3	2	6	11/14/13	0	0	0	2.17	0	0	2.99	2.98	5.81	0	0	0	0	0	0	0	0	0	13.95	0	13.95	0.18	1	0.18	77.47	0	77.47	NA	4
536	7	MARQ	9/14/13	56	20	4	3	3	11/14/13	0	0	8.18	0	0	0	0	0	6.02	0	0	0	0	0	0	0	0	0	14.2	0	14.2	0.18	1	0.18	78.88	0	78.88	NA	2
537	7	MARQ	9/14/13	57	17	4	3	9	11/14/13	2.32	1.97	1.75	0.78	0	0	1.11	1.11	2.17	0	0	0	0	0	0	0	0	0	11.22	0	11.22	0.18	1	0.18	62.33	0	62.33	NA	7
538	7	MARQ	9/14/13	58	13	4	1	3	11/14/13	0	0	0	0	0	0	5.13	5.12	9.97	0	0	0	0	0	0	0	0	0	20.22	0	20.22	0.18	1	0.18	112.33	0	112.33	NA	3
539	7	MARQ	9/14/13	59	11	4	1	3	11/14/13	9.37	3.9	3.36	0	0	0	0	0	0	0	0	0	0	0	0	0	0	0	16.63	0	16.63	0.18	1	0.18	92.39	0	92.39	NA	3
540	7	MARQ	9/14/13	60	7	4	1	1	11/14/13	0	0	0	0	0	0	0	0	0	0	0	0	0	0	0	0	0	0	0	0	0	0.18	1	0.18	0	0	0	NA	0
541	7	MARQ	9/14/13	61	12	4	1	3	11/14/13	0	0	0	2.7	0	0	0	0	0	0	0	0	0	0	0	0	0	0	2.7	0	2.7	0.18	1	0.18	14.97	0	14.97	NA	1
542	7	MARQ	9/14/13	62	10	4	1	1	11/14/13	0	0	0	0	0	0	0	0	30.49	0	0	0	0	0	0	0	0	0	30.49	0	30.49	0.18	1	0.18	169.4	0	169.4	NA	1
543	7	MARQ	9/14/13	63	2	4	1	1	11/14/13	17.8	0	0	0	0	0	0	0	0	0	0	0	0	0	0	0	0	0	17.8	0	17.8	0.18	1	0.18	98.91	0	98.91	NA	1
544	7	MARQ	9/14/13	64	3	4	1	1	11/14/13	0	26.64	0	0	0	0	0	0	0	0	0	0	0	0	0	0	0	0	26.64	0	26.64	0.18	1	0.18	148.02	0	148.02	NA	1
545	7	MARQ	9/14/13	65	6	4	1	1	11/14/13	0	0	0	0	0	0	0	0	0	0	0	0	0	0	0	0	0	0	0	0	0	0.18	1	0.18	0	0	0	NA	0
546	7	MARQ	9/14/13	66	19	3	3	3	11/14/13	0	3.67	0	0	0	0	0	2.58	0	0	0	0	0	0	0	0	0	0	6.25	0	6.25	0.18	1	0.18	34.72	0	34.72	NA	2
547	7	MARQ	9/14/13	67	1	3	0	0	11/14/13	0	0	0	0	0	0	0	0	0	0	0	0	0	0	0	0	0	0	0	0	0	0.18	1	0.18	0	0	0	NA	0
548	7	MARQ	9/14/13	68	7	3	1	1	11/14/13	0	0	0	0	0	0	0	0	0	0	0	0	0	0	0	0	0	0	0	0	0	0.18	1	0.18	0	0	0	NA	0
549	7	MARQ	9/14/13	69	15	3	2	6	11/14/13	3.48	2.95	2.63	0	0	0	0.68	0.68	1.32	0	0	0	0	0	0	0	0	0	11.74	0	11.74	0.18	1	0.18	65.22	0	65.22	NA	6
550	7	MARQ	9/14/13	70	8	3	1	1	11/14/13	0	0	0	0	0	0	9.2	0	0	0	0	0	0	0	0	0	0	0	9.2	0	9.2	0.18	1	0.18	51.12	0	51.12	NA	1
551	7	MARQ	9/14/13	71	17	2	3	9	11/14/13	2.06	1.74	1.55	0.84	0	0	1.1	1.1	2.15	0	0	0	0	0	0	0	0	0	10.55	0	10.55	0.18	1	0.18	58.59	0	58.59	NA	7
552	7	MARQ	9/14/13	72	18	2	3	3	11/14/13	10.66	0	0	1.29	0	0	0.68	0	0	0	0	0	0	0	0	0	0	0	12.63	0	12.63	0.18	1	0.18	70.19	0	70.19	NA	3
553	7	MARQ	9/14/13	73	14	2	2	6	11/14/13	2.04	3.44	3.44	0.19	0	0	0	0	0	0	0	0	0	0	0	0	0	0	9.11	0	9.11	0.18	1	0.18	50.61	0	50.61	NA	4
554	7	MARQ	9/14/13	74	20	2	3	3	11/14/13	0	0	5.5	0	0	0	0	0	6.27	0	0	0	0	0	0	0	0	0	11.77	0	11.77	0.18	1	0.18	65.38	0	65.38	NA	2
555	7	MARQ	9/14/13	75	16	2	2	6	11/14/13	0	0	0	0	0	0	1.41	1.41	2.75	0	0	0	0	0	0	0	0	0	5.57	0	5.57	0.18	1	0.18	30.97	0	30.97	NA	3
556	7	MARQ	9/14/13	76	11	1	1	3	11/14/13	6.53	5.53	4.93	0	0	0	0	0	0	0	0	0	0	0	0	0	0	0	17	0	17	0.18	1	0.18	94.42	0	94.42	NA	3
557	7	MARQ	9/14/13	77	9	1	1	1	11/14/13	0	0	0	0	0	0	0	15.72	0	0	0	0	0	0	0	0	0	0	15.72	0	15.72	0.18	1	0.18	87.31	0	87.31	NA	1
558	7	MARQ	9/14/13	78	13	1	1	3	11/14/13	0	0	0	0	0	0	6.29	6.28	12.23	0	0	0	0	0	0	0	0	0	24.81	0	24.81	0.18	1	0.18	137.82	0	137.82	NA	3
559	7	MARQ	9/14/13	79	5	1	1	1	11/14/13	0	0	0	5.47	0	0	0	0	0	0	0	0	0	0	0	0	0	0	5.47	0	5.47	0.18	1	0.18	30.39	0	30.39	NA	1
560	7	MARQ	9/14/13	80	4	1	1	1	11/14/13	0	0	25.37	0	0	0	0	0	0	0	0	0	0	0	0	0	0	0	25.37	0	25.37	0.18	1	0.18	140.97	0	140.97	NA	1
561	8	WATE	9/19/13	1	3	1	1	1	11/8/13	0	10.35	0	0	0	0	0	0	0	0	0	0	0	0	0	0	0	0	10.35	0	10.35	0.18	1	0.18	57.52	0	57.52	NA	1
562	8	WATE	9/19/13	2	12	1	1	3	11/8/13	0	0	0	0.82	0.03	0.03	0	0	0	0	0	0	0	0	0	0	0	0	0.89	0	0.89	0.18	1	0.18	4.95	0	4.95	NA	3
563	8	WATE	9/19/13	3	1	1	0	0	11/8/13	0	0	0	0	0	0	0	0	0	0	0	0	0	0	0	0	0	0	0	0	0	0.18	1	0.18	0	0	0	NA	0
564	8	WATE	9/19/13	4	16	1	2	6	11/8/13	0	0	0	0.07	0.01	0.01	2.33	1.44	1.89	0	0	0	0	0	0	0	0	0	5.75	0	5.75	0.18	1	0.18	31.97	0	31.97	NA	6
565	8	WATE	9/19/13	5	6	1	1	1	11/8/13	0	0	0	0	0.1	0	0	0	0	0	0	0	0	0	0	0	0	0	0.1	0	0.1	0.18	1	0.18	0.54	0	0.54	NA	1
566	8	WATE	9/19/13	6	14	2	2	6	11/8/13	0.37	0.72	0.54	0.09	0.01	0.01	0	0	0	0	0	0	0	0	0	0	0	0	1.74	0	1.74	0.18	1	0.18	9.68	0	9.68	NA	6
567	8	WATE	9/19/13	7	10	2	1	1	11/8/13	0	0	0	0	0	0	0	0	9.64	0	0	0	0	0	0	0	0	0	9.64	0	9.64	0.18	1	0.18	53.56	0	53.56	NA	1
568	8	WATE	9/19/13	8	20	2	3	3	11/8/13	0	0	1.56	0	0	0.02	0	0	2.16	0	0	0	0	0	0	0	0	0	3.74	0	3.74	0.18	1	0.18	20.77	0	20.77	NA	3
569	8	WATE	9/19/13	9	5	2	1	1	11/8/13	0	0	0	1.82	0	0	0	0	0	0	0	0	0	0	0	0	0	0	1.82	0	1.82	0.18	1	0.18	10.09	0	10.09	NA	1
570	8	WATE	9/19/13	10	7	2	1	1	11/8/13	0	0	0	0	0	0.4	0	0	0	0	0	0	0	0	0	0	0	0	0.4	0	0.4	0.18	1	0.18	2.22	0	2.22	NA	1
571	8	WATE	9/19/13	11	18	3	3	3	11/8/13	12.26	0	0	0.89	0	0	4.89	0	0	0	0	0	0	0	0	0	0	0	18.04	0	18.04	0.18	1	0.18	100.21	0	100.21	NA	3
572	8	WATE	9/19/13	12	2	3	1	1	11/8/13	17.22	0	0	0	0	0	0	0	0	0	0	0	0	0	0	0	0	0	17.22	0	17.22	0.18	1	0.18	95.66	0	95.66	NA	1
573	8	WATE	9/19/13	13	9	3	1	1	11/8/13	0	0	0	0	0	0	0	12.85	0	0	0	0	0	0	0	0	0	0	12.85	0	12.85	0.18	1	0.18	71.39	0	71.39	NA	1
574	8	WATE	9/19/13	14	11	3	1	3	11/8/13	2.57	2.43	2.66	0	0	0	0	0	0	0	0	0	0	0	0	0	0	0	7.65	0	7.65	0.18	1	0.18	42.52	0	42.52	NA	3
575	8	WATE	9/19/13	15	19	3	3	3	11/8/13	0	0.53	0	0	0.03	0	0	3.52	0	0	0	0	0	0	0	0	0	0	4.07	0	4.07	0.18	1	0.18	22.61	0	22.61	NA	3
576	8	WATE	9/19/13	16	17	4	3	9	11/8/13	3.89	0.47	0.21	0	0	0	1.22	1.75	0.3	0	0	0	0	0	0	0	0	0	7.84	0	7.84	0.18	1	0.18	43.57	0	43.57	NA	6
577	8	WATE	9/19/13	17	4	4	1	1	11/8/13	0	0	7.97	0	0	0	0	0	0	0	0	0	0	0	0	0	0	0	7.97	0	7.97	0.18	1	0.18	44.27	0	44.27	NA	1
578	8	WATE	9/19/13	18	8	4	1	1	11/8/13	0	0	0	0	0	0	5.91	0	0	0	0	0	0	0	0	0	0	0	5.91	0	5.91	0.18	1	0.18	32.86	0	32.86	NA	1
579	8	WATE	9/19/13	19	15	4	2	6	11/8/13	3.21	1.76	2.23	0	0	0	2.84	7.34	4.22	0	0	0	0	0	0	0	0	0	21.59	0	21.59	0.18	1	0.18	119.94	0	119.94	NA	6
580	8	WATE	9/19/13	20	13	4	1	3	11/8/13	0	0	0	0	0	0	2.17	8.07	9.36	0	0	0	0	0	0	0	0	0	19.6	0	19.6	0.18	1	0.18	108.91	0	108.91	NA	3
581	8	WATE	9/19/13	21	16	4	2	6	11/8/13	0	0	0	0.19	0.01	0.01	0.01	2.04	1.33	0	0	0	0	0	0	0	0	0	3.6	0	3.6	0.18	1	0.18	19.99	0	19.99	NA	6
582	8	WATE	9/19/13	22	12	4	1	3	11/8/13	0	0	0	0.37	0.03	0.11	0	0	0	0	0	0	0	0	0	0	0	0	0.51	0	0.51	0.18	1	0.18	2.84	0	2.84	NA	3
583	8	WATE	9/19/13	23	11	4	1	3	11/8/13	2.35	1.29	0.22	0	0	0	0	0	0	0	0	0	0	0	0	0	0	0	3.86	0	3.86	0.18	1	0.18	21.44	0	21.44	NA	3
584	8	WATE	9/19/13	24	9	4	1	1	11/8/13	0	0	0	0	0	0	0	10.43	0	0	0	0	0	0	0	0	0	0	10.43	0	10.43	0.18	1	0.18	57.93	0	57.93	NA	1
585	8	WATE	9/19/13	25	6	4	1	1	11/8/13	0	0	0	0	0.01	0	0	0	0	0	0	0	0	0	0	0	0	0	0.01	0	0.01	0.18	1	0.18	0.06	0	0.06	NA	1
586	8	WATE	9/19/13	26	3	3	1	1	11/8/13	0	4.24	0	0	0	0	0	0	0	0	0	0	0	0	0	0	0	0	4.24	0	4.24	0.18	1	0.18	23.54	0	23.54	NA	1
587	8	WATE	9/19/13	27	14	3	2	6	11/8/13	1.45	1.12	0.67	0.14	0.01	0.13	0	0	0	0	0	0	0	0	0	0	0	0	3.52	0	3.52	0.18	1	0.18	19.58	0	19.58	NA	6
588	8	WATE	9/19/13	28	10	3	1	1	11/8/13	0	0	0	0	0	0	0	0	16.96	0	0	0	0	0	0	0	0	0	16.96	0	16.96	0.18	1	0.18	94.22	0	94.22	NA	1
589	8	WATE	9/19/13	29	5	3	1	1	11/8/13	0	0	0	2.4	0	0	0	0	0	0	0	0	0	0	0	0	0	0	2.4	0	2.4	0.18	1	0.18	13.31	0	13.31	NA	1
590	8	WATE	9/19/13	30	1	3	0	0	11/8/13	0	0	0	0	0	0	0	0	0	0	0	0	0	0	0	0	0	0	0	0	0	0.18	1	0.18	0	0	0	NA	0
591	8	WATE	9/19/13	31	17	2	3	9	11/8/13	3.5	0.9	1.41	0.12	0.01	0.01	1.68	4.75	4.9	0	0	0	0	0	0	0	0	0	17.29	0	17.29	0.18	1	0.18	96.06	0	96.06	NA	9
592	8	WATE	9/19/13	32	15	2	2	6	11/8/13	4.85	0.63	0.08	0	0	0	1.2	4.35	2.05	0	0	0	0	0	0	0	0	0	13.16	0	13.16	0.18	1	0.18	73.1	0	73.1	NA	6
593	8	WATE	9/19/13	33	4	2	1	1	11/8/13	0	0	9.48	0	0	0	0	0	0	0	0	0	0	0	0	0	0	0	9.48	0	9.48	0.18	1	0.18	52.65	0	52.65	NA	1
594	8	WATE	9/19/13	34	19	2	3	3	11/8/13	0	0	0	0	0.01	0	0	10.61	0	0	0	0	0	0	0	0	0	0	10.62	0	10.62	0.18	1	0.18	59.02	0	59.02	NA	2
595	8	WATE	9/19/13	35	8	2	1	1	11/8/13	0	0	0	0	0	0	4.88	0	0	0	0	0	0	0	0	0	0	0	4.88	0	4.88	0.18	1	0.18	27.12	0	27.12	NA	1
596	8	WATE	9/19/13	36	20	1	3	3	11/8/13	0	0	3.41	0	0	0.05	0	0	7.63	0	0	0	0	0	0	0	0	0	11.08	0	11.08	0.18	1	0.18	61.57	0	61.57	NA	3
597	8	WATE	9/19/13	37	7	1	1	1	11/8/13	0	0	0	0	0	0.01	0	0	0	0	0	0	0	0	0	0	0	0	0.01	0	0.01	0.18	1	0.18	0.07	0	0.07	NA	1
598	8	WATE	9/19/13	38	2	1	1	1	11/8/13	5.51	0	0	0	0	0	0	0	0	0	0	0	0	0	0	0	0	0	5.51	0	5.51	0.18	1	0.18	30.58	0	30.58	NA	1
599	8	WATE	9/19/13	39	13	1	1	3	11/8/13	0	0	0	0	0	0	0.36	2.44	1.38	0	0	0	0	0	0	0	0	0	4.18	0	4.18	0.18	1	0.18	23.19	0	23.19	NA	3
600	8	WATE	9/19/13	40	18	1	3	3	11/8/13	3.26	0	0	0.6	0	0	1.93	0	0	0	0	0	0	0	0	0	0	0	5.79	0	5.79	0.18	1	0.18	32.14	0	32.14	NA	3
601	8	WATE	9/19/13	41	5	1	1	1	11/8/13	0	0	0	1.33	0	0	0	0	0	0	0	0	0	0	0	0	0	0	1.33	0	1.33	0.18	1	0.18	7.39	0	7.39	NA	1
602	8	WATE	9/19/13	42	8	1	1	1	11/8/13	0	0	0	0	0	0	2.84	0	0	0	0	0	0	0	0	0	0	0	2.84	0	2.84	0.18	1	0.18	15.75	0	15.75	NA	1
603	8	WATE	9/19/13	43	15	1	2	6	11/8/13	2.5	0.89	0.44	0	0	0	0.26	0.2	0.44	0	0	0	0	0	0	0	0	0	4.71	0	4.71	0.18	1	0.18	26.16	0	26.16	NA	6
604	8	WATE	9/19/13	44	17	1	3	9	11/8/13	1.78	0.66	0.09	0.32	0.01	0.01	0.46	0.18	0.25	0	0	0	0	0	0	0	0	0	3.76	0	3.76	0.18	1	0.18	20.91	0	20.91	NA	9
605	8	WATE	9/19/13	45	9	1	1	1	11/8/13	0	0	0	0	0	0	0	3.65	0	0	0	0	0	0	0	0	0	0	3.65	0	3.65	0.18	1	0.18	20.28	0	20.28	NA	1
606	8	WATE	9/19/13	46	2	2	1	1	11/8/13	9.48	0	0	0	0	0	0	0	0	0	0	0	0	0	0	0	0	0	9.48	0	9.48	0.18	1	0.18	52.68	0	52.68	NA	1
607	8	WATE	9/19/13	47	1	2	0	0	11/8/13	0	0	0	0	0	0	0	0	0	0	0	0	0	0	0	0	0	0	0	0	0	0.18	1	0.18	0	0	0	NA	0
608	8	WATE	9/19/13	48	3	2	1	1	11/8/13	0	9.17	0	0	0	0	0	0	0	0	0	0	0	0	0	0	0	0	9.17	0	9.17	0.18	1	0.18	50.92	0	50.92	NA	1
609	8	WATE	9/19/13	49	11	2	1	3	11/8/13	20.34	3.75	3.59	0	0	0	0	0	0	0	0	0	0	0	0	0	0	0	27.67	0	27.67	0.18	1	0.18	153.74	0	153.74	NA	3
610	8	WATE	9/19/13	50	12	2	1	3	11/8/13	0	0	0	1.26	0.01	0.07	0	0	0	0	0	0	0	0	0	0	0	0	1.34	0	1.34	0.18	1	0.18	7.43	0	7.43	NA	3
611	8	WATE	9/19/13	51	13	3	1	3	11/8/13	0	0	0	0	0	0	2.94	3.4	3.84	0	0	0	0	0	0	0	0	0	10.18	0	10.18	0.18	1	0.18	56.55	0	56.55	NA	3
612	8	WATE	9/19/13	52	4	3	1	1	11/8/13	0	0	7.12	0	0	0	0	0	0	0	0	0	0	0	0	0	0	0	7.12	0	7.12	0.18	1	0.18	39.55	0	39.55	NA	1
613	8	WATE	9/19/13	53	6	3	1	1	11/8/13	0	0	0	0	0.01	0	0	0	0	0	0	0	0	0	0	0	0	0	0.01	0	0.01	0.18	1	0.18	0.06	0	0.06	NA	1
614	8	WATE	9/19/13	54	7	3	1	1	11/8/13	0	0	0	0	0	0.08	0	0	0	0	0	0	0	0	0	0	0	0	0.08	0	0.08	0.18	1	0.18	0.44	0	0.44	NA	1
615	8	WATE	9/19/13	55	16	3	2	6	11/8/13	0	0	0	0.05	0.01	0.01	4.19	4.31	2.96	0	0	0	0	0	0	0	0	0	11.53	0	11.53	0.18	1	0.18	64.04	0	64.04	NA	6
616	8	WATE	9/19/13	56	14	4	2	6	11/8/13	1.68	1.29	1.26	0.33	0.01	0.03	0	0	0	0	0	0	0	0	0	0	0	0	4.6	0	4.6	0.18	1	0.18	25.53	0	25.53	NA	6
617	8	WATE	9/19/13	57	10	4	1	1	11/8/13	0	0	0	0	0	0	0	0	12.71	0	0	0	0	0	0	0	0	0	12.71	0	12.71	0.18	1	0.18	70.61	0	70.61	NA	1
618	8	WATE	9/19/13	58	18	4	3	3	11/8/13	11.69	0	0	0.14	0	0	4.55	0	0	0	0	0	0	0	0	0	0	0	16.37	0	16.37	0.18	1	0.18	90.96	0	90.96	NA	3
619	8	WATE	9/19/13	59	19	4	3	3	11/8/13	0	1.36	0	0	0.05	0	0	8.9	0	0	0	0	0	0	0	0	0	0	10.3	0	10.3	0.18	1	0.18	57.24	0	57.24	NA	3
620	8	WATE	9/19/13	60	20	4	3	3	11/8/13	0	0	5.74	0	0	0.01	0	0	5.8	0	0	0	0	0	0	0	0	0	11.55	0	11.55	0.18	1	0.18	64.14	0	64.14	NA	3
621	8	WATE	9/19/13	61	1	4	0	0	11/8/13	0	0	0	0	0	0	0	0	0	0	0	0	0	0	0	0	0	0	0	0	0	0.18	1	0.18	0	0	0	NA	0
622	8	WATE	9/19/13	62	7	4	1	1	11/8/13	0	0	0	0	0	0.7	0	0	0	0	0	0	0	0	0	0	0	0	0.7	0	0.7	0.18	1	0.18	3.86	0	3.86	NA	1
623	8	WATE	9/19/13	63	5	4	1	1	11/8/13	0	0	0	1.75	0	0	0	0	0	0	0	0	0	0	0	0	0	0	1.75	0	1.75	0.18	1	0.18	9.7	0	9.7	NA	1
624	8	WATE	9/19/13	64	3	4	1	1	11/8/13	0	8.55	0	0	0	0	0	0	0	0	0	0	0	0	0	0	0	0	8.55	0	8.55	0.18	1	0.18	47.51	0	47.51	NA	1
625	8	WATE	9/19/13	65	2	4	1	1	11/8/13	4.68	0	0	0	0	0	0	0	0	0	0	0	0	0	0	0	0	0	4.68	0	4.68	0.18	1	0.18	26	0	26	NA	1
626	8	WATE	9/19/13	66	8	3	1	1	11/8/13	0	0	0	0	0	0	19.58	0	0	0	0	0	0	0	0	0	0	0	19.58	0	19.58	0.18	1	0.18	108.77	0	108.77	NA	1
627	8	WATE	9/19/13	67	12	3	1	3	11/8/13	0	0	0	0.28	0.01	0.04	0	0	0	0	0	0	0	0	0	0	0	0	0.33	0	0.33	0.18	1	0.18	1.83	0	1.83	NA	3
628	8	WATE	9/19/13	68	15	3	2	6	11/8/13	2.79	0.59	0.29	0	0	0	0.01	0.22	0.42	0	0	0	0	0	0	0	0	0	4.31	0	4.31	0.18	1	0.18	23.96	0	23.96	NA	6
629	8	WATE	9/19/13	69	17	3	3	9	11/8/13	1.52	0.56	0.14	0.23	0.01	0.01	0.01	0.87	2.71	0	0	0	0	0	0	0	0	0	6.06	0	6.06	0.18	1	0.18	33.67	0	33.67	NA	9
630	8	WATE	9/19/13	70	20	3	3	3	11/8/13	0	0	1.24	0	0	0.14	0	0	2.05	0	0	0	0	0	0	0	0	0	3.43	0	3.43	0.18	1	0.18	19.06	0	19.06	NA	3
631	8	WATE	9/19/13	71	6	2	1	1	11/8/13	0	0	0	0	0.06	0	0	0	0	0	0	0	0	0	0	0	0	0	0.06	0	0.06	0.18	1	0.18	0.36	0	0.36	NA	1
632	8	WATE	9/19/13	72	9	2	1	1	11/8/13	0	0	0	0	0	0	0	16.86	0	0	0	0	0	0	0	0	0	0	16.86	0	16.86	0.18	1	0.18	93.64	0	93.64	NA	1
633	8	WATE	9/19/13	73	16	2	2	6	11/8/13	0	0	0	0.57	0.01	0.01	2.72	6.77	2	0	0	0	0	0	0	0	0	0	12.08	0	12.08	0.18	1	0.18	67.08	0	67.08	NA	6
634	8	WATE	9/19/13	74	13	2	1	3	11/8/13	0	0	0	0	0	0	1.71	5.89	4	0	0	0	0	0	0	0	0	0	11.6	0	11.6	0.18	1	0.18	64.42	0	64.42	NA	3
635	8	WATE	9/19/13	75	18	2	3	3	11/8/13	4.75	0	0	0.18	0	0	6.05	0	0	0	0	0	0	0	0	0	0	0	10.98	0	10.98	0.18	1	0.18	60.98	0	60.98	NA	3
636	8	WATE	9/19/13	76	19	1	3	3	11/8/13	0	1.83	0	0	0.01	0	0	0.18	0	0	0	0	0	0	0	0	0	0	2.02	0	2.02	0.18	1	0.18	11.23	0	11.23	NA	3
637	8	WATE	9/19/13	77	11	1	1	3	11/8/13	3.42	3.82	0.96	0	0	0	0	0	0	0	0	0	0	0	0	0	0	0	8.19	0	8.19	0.18	1	0.18	45.52	0	45.52	NA	3
638	8	WATE	9/19/13	78	4	1	1	1	11/8/13	0	0	7.26	0	0	0	0	0	0	0	0	0	0	0	0	0	0	0	7.26	0	7.26	0.18	1	0.18	40.34	0	40.34	NA	1
639	8	WATE	9/19/13	79	10	1	1	1	11/8/13	0	0	0	0	0	0	0	0	10.15	0	0	0	0	0	0	0	0	0	10.15	0	10.15	0.18	1	0.18	56.38	0	56.38	NA	1
640	8	WATE	9/19/13	80	14	1	2	6	11/8/13	0.27	0.81	0.13	0.08	0.01	0.01	0	0	0	0	0	0	0	0	0	0	0	0	1.31	0	1.31	0.18	1	0.18	7.26	0	7.26	NA	6
641	9	BLAD	9/20/13	1	6	1	1	1	NA	NA	NA	NA	NA	NA	NA	NA	NA	NA	NA	NA	NA	NA	NA	NA	NA	NA	NA	0	0	0	NA	NA	NA				NA	NA
642	9	BLAD	9/20/13	2	13	1	1	3	NA	NA	NA	NA	NA	NA	NA	NA	NA	NA	NA	NA	NA	NA	NA	NA	NA	NA	NA	0	0	0	NA	NA	NA				NA	NA
643	9	BLAD	9/20/13	3	9	1	1	1	NA	NA	NA	NA	NA	NA	NA	NA	NA	NA	NA	NA	NA	NA	NA	NA	NA	NA	NA	0	0	0	NA	NA	NA				NA	NA
644	9	BLAD	9/20/13	4	3	1	1	1	NA	NA	NA	NA	NA	NA	NA	NA	NA	NA	NA	NA	NA	NA	NA	NA	NA	NA	NA	0	0	0	NA	NA	NA				NA	NA
645	9	BLAD	9/20/13	5	1	1	0	0	NA	NA	NA	NA	NA	NA	NA	NA	NA	NA	NA	NA	NA	NA	NA	NA	NA	NA	NA	0	0	0	NA	NA	NA				NA	NA
646	9	BLAD	9/20/13	6	7	2	1	1	NA	NA	NA	NA	NA	NA	NA	NA	NA	NA	NA	NA	NA	NA	NA	NA	NA	NA	NA	0	0	0	NA	NA	NA				NA	NA
647	9	BLAD	9/20/13	7	18	2	3	3	NA	NA	NA	NA	NA	NA	NA	NA	NA	NA	NA	NA	NA	NA	NA	NA	NA	NA	NA	0	0	0	NA	NA	NA				NA	NA
648	9	BLAD	9/20/13	8	14	2	2	6	NA	NA	NA	NA	NA	NA	NA	NA	NA	NA	NA	NA	NA	NA	NA	NA	NA	NA	NA	0	0	0	NA	NA	NA				NA	NA
649	9	BLAD	9/20/13	9	20	2	3	3	NA	NA	NA	NA	NA	NA	NA	NA	NA	NA	NA	NA	NA	NA	NA	NA	NA	NA	NA	0	0	0	NA	NA	NA				NA	NA
650	9	BLAD	9/20/13	10	5	2	1	1	NA	NA	NA	NA	NA	NA	NA	NA	NA	NA	NA	NA	NA	NA	NA	NA	NA	NA	NA	0	0	0	NA	NA	NA				NA	NA
651	9	BLAD	9/20/13	11	19	3	3	3	NA	NA	NA	NA	NA	NA	NA	NA	NA	NA	NA	NA	NA	NA	NA	NA	NA	NA	NA	0	0	0	NA	NA	NA				NA	NA
652	9	BLAD	9/20/13	12	17	3	3	9	NA	NA	NA	NA	NA	NA	NA	NA	NA	NA	NA	NA	NA	NA	NA	NA	NA	NA	NA	0	0	0	NA	NA	NA				NA	NA
653	9	BLAD	9/20/13	13	12	3	1	3	NA	NA	NA	NA	NA	NA	NA	NA	NA	NA	NA	NA	NA	NA	NA	NA	NA	NA	NA	0	0	0	NA	NA	NA				NA	NA
654	9	BLAD	9/20/13	14	11	3	1	3	NA	NA	NA	NA	NA	NA	NA	NA	NA	NA	NA	NA	NA	NA	NA	NA	NA	NA	NA	0	0	0	NA	NA	NA				NA	NA
655	9	BLAD	9/20/13	15	2	3	1	1	NA	NA	NA	NA	NA	NA	NA	NA	NA	NA	NA	NA	NA	NA	NA	NA	NA	NA	NA	0	0	0	NA	NA	NA				NA	NA
656	9	BLAD	9/20/13	16	8	4	1	1	NA	NA	NA	NA	NA	NA	NA	NA	NA	NA	NA	NA	NA	NA	NA	NA	NA	NA	NA	0	0	0	NA	NA	NA				NA	NA
657	9	BLAD	9/20/13	17	4	4	1	1	NA	NA	NA	NA	NA	NA	NA	NA	NA	NA	NA	NA	NA	NA	NA	NA	NA	NA	NA	0	0	0	NA	NA	NA				NA	NA
658	9	BLAD	9/20/13	18	10	4	1	1	NA	NA	NA	NA	NA	NA	NA	NA	NA	NA	NA	NA	NA	NA	NA	NA	NA	NA	NA	0	0	0	NA	NA	NA				NA	NA
659	9	BLAD	9/20/13	19	16	4	2	6	NA	NA	NA	NA	NA	NA	NA	NA	NA	NA	NA	NA	NA	NA	NA	NA	NA	NA	NA	0	0	0	NA	NA	NA				NA	NA
660	9	BLAD	9/20/13	20	15	4	2	6	NA	NA	NA	NA	NA	NA	NA	NA	NA	NA	NA	NA	NA	NA	NA	NA	NA	NA	NA	0	0	0	NA	NA	NA				NA	NA
661	9	BLAD	9/20/13	21	7	4	1	1	NA	NA	NA	NA	NA	NA	NA	NA	NA	NA	NA	NA	NA	NA	NA	NA	NA	NA	NA	0	0	0	NA	NA	NA				NA	NA
662	9	BLAD	9/20/13	22	13	4	1	3	NA	NA	NA	NA	NA	NA	NA	NA	NA	NA	NA	NA	NA	NA	NA	NA	NA	NA	NA	0	0	0	NA	NA	NA				NA	NA
663	9	BLAD	9/20/13	23	9	4	1	1	NA	NA	NA	NA	NA	NA	NA	NA	NA	NA	NA	NA	NA	NA	NA	NA	NA	NA	NA	0	0	0	NA	NA	NA				NA	NA
664	9	BLAD	9/20/13	24	11	4	1	3	NA	NA	NA	NA	NA	NA	NA	NA	NA	NA	NA	NA	NA	NA	NA	NA	NA	NA	NA	0	0	0	NA	NA	NA				NA	NA
665	9	BLAD	9/20/13	25	17	4	3	9	NA	NA	NA	NA	NA	NA	NA	NA	NA	NA	NA	NA	NA	NA	NA	NA	NA	NA	NA	0	0	0	NA	NA	NA				NA	NA
666	9	BLAD	9/20/13	26	6	3	1	1	NA	NA	NA	NA	NA	NA	NA	NA	NA	NA	NA	NA	NA	NA	NA	NA	NA	NA	NA	0	0	0	NA	NA	NA				NA	NA
667	9	BLAD	9/20/13	27	1	3	0	0	NA	NA	NA	NA	NA	NA	NA	NA	NA	NA	NA	NA	NA	NA	NA	NA	NA	NA	NA	0	0	0	NA	NA	NA				NA	NA
668	9	BLAD	9/20/13	28	3	3	1	1	NA	NA	NA	NA	NA	NA	NA	NA	NA	NA	NA	NA	NA	NA	NA	NA	NA	NA	NA	0	0	0	NA	NA	NA				NA	NA
669	9	BLAD	9/20/13	29	5	3	1	1	NA	NA	NA	NA	NA	NA	NA	NA	NA	NA	NA	NA	NA	NA	NA	NA	NA	NA	NA	0	0	0	NA	NA	NA				NA	NA
670	9	BLAD	9/20/13	30	4	3	1	1	NA	NA	NA	NA	NA	NA	NA	NA	NA	NA	NA	NA	NA	NA	NA	NA	NA	NA	NA	0	0	0	NA	NA	NA				NA	NA
671	9	BLAD	9/20/13	31	15	2	2	6	NA	NA	NA	NA	NA	NA	NA	NA	NA	NA	NA	NA	NA	NA	NA	NA	NA	NA	NA	0	0	0	NA	NA	NA				NA	NA
672	9	BLAD	9/20/13	32	2	2	1	1	NA	NA	NA	NA	NA	NA	NA	NA	NA	NA	NA	NA	NA	NA	NA	NA	NA	NA	NA	0	0	0	NA	NA	NA				NA	NA
673	9	BLAD	9/20/13	33	12	2	1	3	NA	NA	NA	NA	NA	NA	NA	NA	NA	NA	NA	NA	NA	NA	NA	NA	NA	NA	NA	0	0	0	NA	NA	NA				NA	NA
674	9	BLAD	9/20/13	34	19	2	3	3	NA	NA	NA	NA	NA	NA	NA	NA	NA	NA	NA	NA	NA	NA	NA	NA	NA	NA	NA	0	0	0	NA	NA	NA				NA	NA
675	9	BLAD	9/20/13	35	10	2	1	1	NA	NA	NA	NA	NA	NA	NA	NA	NA	NA	NA	NA	NA	NA	NA	NA	NA	NA	NA	0	0	0	NA	NA	NA				NA	NA
676	9	BLAD	9/20/13	36	18	1	3	3	NA	NA	NA	NA	NA	NA	NA	NA	NA	NA	NA	NA	NA	NA	NA	NA	NA	NA	NA	0	0	0	NA	NA	NA				NA	NA
677	9	BLAD	9/20/13	37	14	1	2	6	NA	NA	NA	NA	NA	NA	NA	NA	NA	NA	NA	NA	NA	NA	NA	NA	NA	NA	NA	0	0	0	NA	NA	NA				NA	NA
678	9	BLAD	9/20/13	38	20	1	3	3	NA	NA	NA	NA	NA	NA	NA	NA	NA	NA	NA	NA	NA	NA	NA	NA	NA	NA	NA	0	0	0	NA	NA	NA				NA	NA
679	9	BLAD	9/20/13	39	16	1	2	6	NA	NA	NA	NA	NA	NA	NA	NA	NA	NA	NA	NA	NA	NA	NA	NA	NA	NA	NA	0	0	0	NA	NA	NA				NA	NA
680	9	BLAD	9/20/13	40	8	1	1	1	NA	NA	NA	NA	NA	NA	NA	NA	NA	NA	NA	NA	NA	NA	NA	NA	NA	NA	NA	0	0	0	NA	NA	NA				NA	NA
681	9	BLAD	9/20/13	41	19	1	3	3	NA	NA	NA	NA	NA	NA	NA	NA	NA	NA	NA	NA	NA	NA	NA	NA	NA	NA	NA	0	0	0	NA	NA	NA				NA	NA
682	9	BLAD	9/20/13	42	12	1	1	3	NA	NA	NA	NA	NA	NA	NA	NA	NA	NA	NA	NA	NA	NA	NA	NA	NA	NA	NA	0	0	0	NA	NA	NA				NA	NA
683	9	BLAD	9/20/13	43	17	1	3	9	NA	NA	NA	NA	NA	NA	NA	NA	NA	NA	NA	NA	NA	NA	NA	NA	NA	NA	NA	0	0	0	NA	NA	NA				NA	NA
684	9	BLAD	9/20/13	44	2	1	1	1	NA	NA	NA	NA	NA	NA	NA	NA	NA	NA	NA	NA	NA	NA	NA	NA	NA	NA	NA	0	0	0	NA	NA	NA				NA	NA
685	9	BLAD	9/20/13	45	4	1	1	1	NA	NA	NA	NA	NA	NA	NA	NA	NA	NA	NA	NA	NA	NA	NA	NA	NA	NA	NA	0	0	0	NA	NA	NA				NA	NA
686	9	BLAD	9/20/13	46	13	2	1	3	NA	NA	NA	NA	NA	NA	NA	NA	NA	NA	NA	NA	NA	NA	NA	NA	NA	NA	NA	0	0	0	NA	NA	NA				NA	NA
687	9	BLAD	9/20/13	47	6	2	1	1	NA	NA	NA	NA	NA	NA	NA	NA	NA	NA	NA	NA	NA	NA	NA	NA	NA	NA	NA	0	0	0	NA	NA	NA				NA	NA
688	9	BLAD	9/20/13	48	11	2	1	3	NA	NA	NA	NA	NA	NA	NA	NA	NA	NA	NA	NA	NA	NA	NA	NA	NA	NA	NA	0	0	0	NA	NA	NA				NA	NA
689	9	BLAD	9/20/13	49	9	2	1	1	NA	NA	NA	NA	NA	NA	NA	NA	NA	NA	NA	NA	NA	NA	NA	NA	NA	NA	NA	0	0	0	NA	NA	NA				NA	NA
690	9	BLAD	9/20/13	50	3	2	1	1	NA	NA	NA	NA	NA	NA	NA	NA	NA	NA	NA	NA	NA	NA	NA	NA	NA	NA	NA	0	0	0	NA	NA	NA				NA	NA
691	9	BLAD	9/20/13	51	15	3	2	6	NA	NA	NA	NA	NA	NA	NA	NA	NA	NA	NA	NA	NA	NA	NA	NA	NA	NA	NA	0	0	0	NA	NA	NA				NA	NA
692	9	BLAD	9/20/13	52	8	3	1	1	NA	NA	NA	NA	NA	NA	NA	NA	NA	NA	NA	NA	NA	NA	NA	NA	NA	NA	NA	0	0	0	NA	NA	NA				NA	NA
693	9	BLAD	9/20/13	53	7	3	1	1	NA	NA	NA	NA	NA	NA	NA	NA	NA	NA	NA	NA	NA	NA	NA	NA	NA	NA	NA	0	0	0	NA	NA	NA				NA	NA
694	9	BLAD	9/20/13	54	16	3	2	6	NA	NA	NA	NA	NA	NA	NA	NA	NA	NA	NA	NA	NA	NA	NA	NA	NA	NA	NA	0	0	0	NA	NA	NA				NA	NA
695	9	BLAD	9/20/13	55	10	3	1	1	NA	NA	NA	NA	NA	NA	NA	NA	NA	NA	NA	NA	NA	NA	NA	NA	NA	NA	NA	0	0	0	NA	NA	NA				NA	NA
696	9	BLAD	9/20/13	56	20	4	3	3	NA	NA	NA	NA	NA	NA	NA	NA	NA	NA	NA	NA	NA	NA	NA	NA	NA	NA	NA	0	0	0	NA	NA	NA				NA	NA
697	9	BLAD	9/20/13	57	1	4	0	0	NA	NA	NA	NA	NA	NA	NA	NA	NA	NA	NA	NA	NA	NA	NA	NA	NA	NA	NA	0	0	0	NA	NA	NA				NA	NA
698	9	BLAD	9/20/13	58	18	4	3	3	NA	NA	NA	NA	NA	NA	NA	NA	NA	NA	NA	NA	NA	NA	NA	NA	NA	NA	NA	0	0	0	NA	NA	NA				NA	NA
699	9	BLAD	9/20/13	59	14	4	2	6	NA	NA	NA	NA	NA	NA	NA	NA	NA	NA	NA	NA	NA	NA	NA	NA	NA	NA	NA	0	0	0	NA	NA	NA				NA	NA
700	9	BLAD	9/20/13	60	5	4	1	1	NA	NA	NA	NA	NA	NA	NA	NA	NA	NA	NA	NA	NA	NA	NA	NA	NA	NA	NA	0	0	0	NA	NA	NA				NA	NA
701	9	BLAD	9/20/13	61	2	4	1	1	NA	NA	NA	NA	NA	NA	NA	NA	NA	NA	NA	NA	NA	NA	NA	NA	NA	NA	NA	0	0	0	NA	NA	NA				NA	NA
702	9	BLAD	9/20/13	62	6	4	1	1	NA	NA	NA	NA	NA	NA	NA	NA	NA	NA	NA	NA	NA	NA	NA	NA	NA	NA	NA	0	0	0	NA	NA	NA				NA	NA
703	9	BLAD	9/20/13	63	3	4	1	1	NA	NA	NA	NA	NA	NA	NA	NA	NA	NA	NA	NA	NA	NA	NA	NA	NA	NA	NA	0	0	0	NA	NA	NA				NA	NA
704	9	BLAD	9/20/13	64	12	4	1	3	NA	NA	NA	NA	NA	NA	NA	NA	NA	NA	NA	NA	NA	NA	NA	NA	NA	NA	NA	0	0	0	NA	NA	NA				NA	NA
705	9	BLAD	9/20/13	65	19	4	3	3	NA	NA	NA	NA	NA	NA	NA	NA	NA	NA	NA	NA	NA	NA	NA	NA	NA	NA	NA	0	0	0	NA	NA	NA				NA	NA
706	9	BLAD	9/20/13	66	20	3	3	3	NA	NA	NA	NA	NA	NA	NA	NA	NA	NA	NA	NA	NA	NA	NA	NA	NA	NA	NA	0	0	0	NA	NA	NA				NA	NA
707	9	BLAD	9/20/13	67	13	3	1	3	NA	NA	NA	NA	NA	NA	NA	NA	NA	NA	NA	NA	NA	NA	NA	NA	NA	NA	NA	0	0	0	NA	NA	NA				NA	NA
708	9	BLAD	9/20/13	68	18	3	3	3	NA	NA	NA	NA	NA	NA	NA	NA	NA	NA	NA	NA	NA	NA	NA	NA	NA	NA	NA	0	0	0	NA	NA	NA				NA	NA
709	9	BLAD	9/20/13	69	14	3	2	6	NA	NA	NA	NA	NA	NA	NA	NA	NA	NA	NA	NA	NA	NA	NA	NA	NA	NA	NA	0	0	0	NA	NA	NA				NA	NA
710	9	BLAD	9/20/13	70	9	3	1	1	NA	NA	NA	NA	NA	NA	NA	NA	NA	NA	NA	NA	NA	NA	NA	NA	NA	NA	NA	0	0	0	NA	NA	NA				NA	NA
711	9	BLAD	9/20/13	71	17	2	3	9	NA	NA	NA	NA	NA	NA	NA	NA	NA	NA	NA	NA	NA	NA	NA	NA	NA	NA	NA	0	0	0	NA	NA	NA				NA	NA
712	9	BLAD	9/20/13	72	8	2	1	1	NA	NA	NA	NA	NA	NA	NA	NA	NA	NA	NA	NA	NA	NA	NA	NA	NA	NA	NA	0	0	0	NA	NA	NA				NA	NA
713	9	BLAD	9/20/13	73	4	2	1	1	NA	NA	NA	NA	NA	NA	NA	NA	NA	NA	NA	NA	NA	NA	NA	NA	NA	NA	NA	0	0	0	NA	NA	NA				NA	NA
714	9	BLAD	9/20/13	74	16	2	2	6	NA	NA	NA	NA	NA	NA	NA	NA	NA	NA	NA	NA	NA	NA	NA	NA	NA	NA	NA	0	0	0	NA	NA	NA				NA	NA
715	9	BLAD	9/20/13	75	1	2	0	0	NA	NA	NA	NA	NA	NA	NA	NA	NA	NA	NA	NA	NA	NA	NA	NA	NA	NA	NA	0	0	0	NA	NA	NA				NA	NA
716	9	BLAD	9/20/13	76	5	1	1	1	NA	NA	NA	NA	NA	NA	NA	NA	NA	NA	NA	NA	NA	NA	NA	NA	NA	NA	NA	0	0	0	NA	NA	NA				NA	NA
717	9	BLAD	9/20/13	77	7	1	1	1	NA	NA	NA	NA	NA	NA	NA	NA	NA	NA	NA	NA	NA	NA	NA	NA	NA	NA	NA	0	0	0	NA	NA	NA				NA	NA
718	9	BLAD	9/20/13	78	11	1	1	3	NA	NA	NA	NA	NA	NA	NA	NA	NA	NA	NA	NA	NA	NA	NA	NA	NA	NA	NA	0	0	0	NA	NA	NA				NA	NA
719	9	BLAD	9/20/13	79	15	1	2	6	NA	NA	NA	NA	NA	NA	NA	NA	NA	NA	NA	NA	NA	NA	NA	NA	NA	NA	NA	0	0	0	NA	NA	NA				NA	NA
720	9	BLAD	9/20/13	80	10	1	1	1	NA	NA	NA	NA	NA	NA	NA	NA	NA	NA	NA	NA	NA	NA	NA	NA	NA	NA	NA	0	0	0	NA	NA	NA				NA	NA
721	10	HOOP	7/20/14	1	20	1	3	3	9/27/15	0	0	3.15	0	0	0	0	0	28.39	0	0	0	0	0	0	0	0	0	31.54	0.03	31.57	0.18	1	0.18	175.22	0.17	175.39	99.97	2
722	10	HOOP	7/20/14	2	35	1	2	6	9/27/15	0	0	0	0	0	0	0	0	0	0	0	0	0	2.05	8.37	82.03	0	0	92.45	16.54	108.99	0.18	1	0.18	513.61	91.89	605.5	81.37	3
723	10	HOOP	7/20/14	3	17	1	3	9	9/27/15	0	6.2	0	0	0	0	0	7.62	22.03	0	0	0	0	0	0	0	0	0	35.85	2.45	38.3	0.18	1	0.18	199.17	13.61	212.78	97.24	3
724	10	HOOP	7/20/14	4	1	1	0	0	9/27/15	0	0	0	0	0	0	0	0	0	0	0	0	0	0	0	0	0	0	0	77.23	77.23	0.18	1	0.18	0	429.06	429.06	13.01	0
725	10	HOOP	7/20/14	5	21	1	1	1	9/27/15	0	0	0	0	0	0	0	0	0	106.73	0	0	0	0	0	0	0	0	106.73	14.85	121.58	0.18	1	0.18	592.94	82.5	675.44	83.27	1
726	10	HOOP	7/20/14	6	19	1	3	3	9/27/15	0	21.86	0	0	0	0	0	17.22	0	0	0	0	0	0	0	0	0	0	39.08	11.87	50.95	0.18	1	0.18	217.11	65.94	283.06	86.63	2
727	10	HOOP	7/20/14	7	23	1	1	1	9/27/15	0	0	0	0	0	0	0	0	0	0	0	32.66	0	0	0	0	0	0	32.66	47.22	79.88	0.18	1	0.18	181.44	262.33	443.78	46.82	1
728	10	HOOP	7/20/14	8	14	1	2	6	9/27/15	10.53	41.18	9.83	1.91	0	0	0	0	0	0	0	0	0	0	0	0	0	0	63.45	1.86	65.31	0.18	1	0.18	352.5	10.33	362.83	97.91	4
729	10	HOOP	7/20/14	9	40	2	6	18	9/27/15	3.27	6.5	0	0.09	0	0	5.18	9.8	6.81	0	17.85	0	0	0.62	2.9	27.55	0	0	80.57	10.05	90.62	0.18	1	0.18	447.61	55.83	503.44	88.68	10
730	10	HOOP	7/20/14	10	1	2	0	0	9/27/15	0	0	0	0	0	0	0	0	0	0	0	0	0	0	0	0	0	0	0	93.5	93.5	0.18	1	0.18	0	519.44	519.44	-5.31	0
731	10	HOOP	7/20/14	11	3	2	1	1	9/27/15	0	77.82	0	0	0	0	0	0	0	0	0	0	0	0	0	0	0	0	77.82	1.63	79.45	0.18	1	0.18	432.33	9.06	441.39	98.16	1
732	10	HOOP	7/20/14	12	39	2	3	3	9/27/15	0	0	0	0	0	0	0	0	0	0	0	20.62	0	0	31.48	0	0	47.96	100.06	6.64	106.7	0.18	1	0.18	555.89	36.89	592.78	92.52	3
733	10	HOOP	7/20/14	13	20	2	3	3	9/27/15	0	0	0	0	0	0	0	0	32.5	0	0	0	0	0	0	0	0	0	32.5	0	32.5	0.18	1	0.18	180.56	0	180.56	100	1
734	10	HOOP	7/20/14	14	12	2	1	3	9/27/15	0	0	0	0.8	0	0.1	0	0	0	0	0	0	0	0	0	0	0	0	0.9	114.7	115.6	0.18	1	0.18	5	637.22	642.22	-29.19	2
735	10	HOOP	7/20/14	15	5	2	1	1	9/27/15	0	0	0	8.57	0	0	0	0	0	0	0	0	0	0	0	0	0	0	8.57	112.57	121.14	0.18	1	0.18	47.61	625.39	673	-26.79	1
736	10	HOOP	7/20/14	16	18	2	3	3	9/27/15	27.28	0	0	1.63	0	0	6.04	0	0	0	0	0	0	0	0	0	0	0	34.95	34.13	69.08	0.18	1	0.18	194.17	189.61	383.78	61.56	3
737	10	HOOP	7/20/14	17	29	2	1	1	9/27/15	0	0	0	0	0	0	0	0	0	0	0	0	0	0	0	0	0	41.58	41.58	44.66	86.24	0.18	1	0.18	231	248.11	479.11	49.7	1
738	10	HOOP	7/20/14	18	22	2	1	1	9/27/15	0	0	0	0	0	0	0	0	0	0	98.99	0	0	0	0	0	0	0	98.99	2.18	101.17	0.18	1	0.18	549.94	12.11	562.06	97.54	1
739	10	HOOP	7/20/14	19	35	2	2	6	9/27/15	0	0	0	0	0	0	0	0	0	0	0	0	0	5.01	5.13	52.19	0	8.16	70.49	6.02	76.51	0.18	1	0.18	391.61	33.44	425.06	93.22	4
740	10	HOOP	7/20/14	20	34	2	2	6	9/27/15	0	0	0	0	0	0	0	0	0	8.61	13.17	0.06	0	0	0	92.88	0	0	114.72	22.65	137.37	0.18	1	0.18	637.33	125.83	763.17	74.49	4
741	10	HOOP	7/20/14	21	13	2	1	3	9/27/15	0	0	0	0	0	0	40.77	15.46	31.6	0	0	0	0	0	0	0	0	0	87.83	0	87.83	0.18	1	0.18	487.94	0	487.94	100	3
742	10	HOOP	7/20/14	22	23	2	1	1	9/27/15	0	0	0	0	0	0	0	0	0	0	0	69.57	0	0	0	0	0	0	69.57	23.02	92.59	0.18	1	0.18	386.5	127.89	514.39	74.07	1
743	10	HOOP	7/20/14	23	19	2	3	3	9/27/15	0	15.07	0	0	0	0	0	50.06	0	0	0	0	0	0	0	0	0	0	65.13	0	65.13	0.18	1	0.18	361.83	0	361.83	100	2
744	10	HOOP	7/20/14	24	8	2	1	1	9/27/15	0	0	0	0	0	0	60.84	0	0	0	0	0	0	0	0	0	0	0	60.84	1.77	62.61	0.18	1	0.18	338	9.83	347.83	98.01	1
745	10	HOOP	7/20/14	25	24	1	1	1	9/27/15	0	0	0	0	0	0	0	0	0	0	0	0	0	0	0	0	0	0	0	89.78	89.78	0.18	1	0.18	0	498.78	498.78	-1.12	0
746	10	HOOP	7/20/14	26	33	1	2	6	9/27/15	0	0	0	0	0	0	0	0	0	10.85	60.12	1.57	0	0.44	10.95	0	0	0	83.93	1.72	85.65	0.18	1	0.18	466.28	9.56	475.83	98.06	5
747	10	HOOP	7/20/14	27	31	1	1	3	9/27/15	0	0	0	0	0	0	0	0	0	0	0	0	0	13.43	50.4	0	0	0	63.83	12.6	76.43	0.18	1	0.18	354.61	70	424.61	85.81	2
748	10	HOOP	7/20/14	28	39	1	3	3	9/27/15	0	0	0	0	0	0	0	0	0	0	0	32.55	0	0	14.58	0	0	29.94	77.07	13.16	90.23	0.18	1	0.18	428.17	73.11	501.28	85.18	3
749	10	HOOP	7/20/14	29	3	1	1	1	9/27/15	0	53.52	0	0	0	0	0	0	0	0	0	0	0	0	0	0	0	0	53.52	30.45	83.97	0.18	1	0.18	297.33	169.17	466.5	65.7	1
750	10	HOOP	7/20/14	30	4	1	1	1	9/27/15	0	0	41.08	0	0	0	0	0	0	0	0	0	0	0	0	0	0	0	41.08	28.75	69.83	0.18	1	0.18	228.22	159.72	387.94	67.62	1
751	10	HOOP	7/20/14	31	37	1	3	3	9/27/15	0	0	0	0	0	0	0	0	0	7.27	0	0	0	0	0	128.45	0	0	135.72	0.11	135.83	0.18	1	0.18	754	0.61	754.61	99.88	2
752	10	HOOP	7/20/14	32	7	1	1	1	9/27/15	0	0	0	0	0	3.39	0	0	0	0	0	0	0	0	0	0	0	0	3.39	66.19	69.58	0.18	1	0.18	18.83	367.72	386.56	25.45	1
753	10	HOOP	7/20/14	33	5	1	1	1	9/27/15	0	0	0	8.32	0	0	0	0	0	0	0	0	0	0	0	0	0	0	8.32	54.92	63.24	0.18	1	0.18	46.22	305.11	351.33	38.14	1
754	10	HOOP	7/20/14	34	18	1	3	3	9/27/15	27.81	0	0	0.11	0	0	22.99	0	0	0	0	0	0	0	0	0	0	0	50.91	0	50.91	0.18	1	0.18	282.83	0	282.83	100	3
755	10	HOOP	7/20/14	35	11	1	1	3	9/27/15	10.55	24.65	5.08	0	0	0	0	0	0	0	0	0	0	0	0	0	0	0	40.28	43.71	83.99	0.18	1	0.18	223.78	242.83	466.61	50.77	3
756	10	HOOP	7/20/14	36	10	1	1	1	9/27/15	0	0	0	0	0	0	0	0	69.61	0	0	0	0	0	0	0	0	0	69.61	0	69.61	0.18	1	0.18	386.72	0	386.72	100	1
757	10	HOOP	7/20/14	37	28	1	1	1	9/27/15	0	0	0	0	0	0	0	0	0	0	0	0	0	0	0	0	39.34	0	39.34	76.08	115.42	0.18	1	0.18	218.56	422.67	641.22	14.31	1
758	10	HOOP	7/20/14	38	8	1	1	1	9/27/15	0	0	0	0	0	0	0	0	0	0	0	0	0	0	0	0	0	0	0	35.04	35.04	0.18	1	0.18	0	194.67	194.67	60.53	0
759	10	HOOP	7/20/14	39	15	1	2	6	9/27/15	0	7.72	0	0	0	0	9.3	14.92	7.09	0	0	0	0	0	0	0	0	0	39.03	36.6	75.63	0.18	1	0.18	216.83	203.33	420.17	58.78	4
760	10	HOOP	7/20/14	40	27	1	1	1	9/27/15	0	0	0	0	0	0	0	0	0	0	0	0	0	0	0	98.68	0	0	98.68	0.01	98.69	0.18	1	0.18	548.22	0.06	548.28	99.99	1
761	10	HOOP	7/20/14	41	16	2	2	6	9/27/15	0	0	0	0	0	0	18.29	14.62	23.67	0	0	0	0	0	0	0	0	0	56.58	0	56.58	0.18	1	0.18	314.33	0	314.33	100	3
762	10	HOOP	7/20/14	42	28	2	1	1	9/27/15	0	0	0	0	0	0	0	0	0	0	0	0	0	0	0	0	7.44	0	7.44	71.98	79.42	0.18	1	0.18	41.33	399.89	441.22	18.93	1
763	10	HOOP	7/20/14	43	33	2	2	6	9/27/15	0	0	0	0	0	0	0	0	0	6.07	47.03	1.21	0	2.42	4.86	0	0	0	61.59	26.09	87.68	0.18	1	0.18	342.17	144.94	487.11	70.61	5
764	10	HOOP	7/20/14	44	21	2	1	1	9/27/15	0	0	0	0	0	0	0	0	0	124.18	0	0	0	0	0	0	0	0	124.18	0	124.18	0.18	1	0.18	689.89	0	689.89	100	1
765	10	HOOP	7/20/14	45	11	2	1	3	9/27/15	22.8	47.12	0	0	0	0	0	0	0	0	0	0	0	0	0	0	0	0	69.92	15.86	85.78	0.18	1	0.18	388.44	88.11	476.56	82.14	2
766	10	HOOP	7/20/14	46	14	2	2	6	9/27/15	5.24	30.84	0	0.69	0	0	0	0	0	0	0	0	0	0	0	0	0	0	36.77	40.74	77.51	0.18	1	0.18	204.28	226.33	430.61	54.11	3
767	10	HOOP	7/20/14	47	15	2	2	6	9/27/15	0	0	0	0	0	0	14.62	9.85	18.74	0	0	0	0	0	0	0	0	0	43.21	0	43.21	0.18	1	0.18	240.06	0	240.06	100	3
768	10	HOOP	7/20/14	48	25	2	1	1	9/27/15	0	0	0	0	0	0	0	0	0	0	0	0	0	56.59	0	0	0	0	56.59	36.69	93.28	0.18	1	0.18	314.39	203.83	518.22	58.68	1
769	10	HOOP	7/20/14	49	4	2	1	1	9/27/15	0	0	39.36	0	0	0	0	0	0	0	0	0	0	0	0	0	0	0	39.36	34.8	74.16	0.18	1	0.18	218.67	193.33	412	60.8	1
770	10	HOOP	7/20/14	50	10	2	1	1	9/27/15	0	0	0	0	0	0	0	0	43.3	0	0	0	0	0	0	0	0	0	43.3	0	43.3	0.18	1	0.18	240.56	0	240.56	100	1
771	10	HOOP	7/20/14	51	38	2	3	3	9/27/15	0	0	0	0	0	0	0	0	0	0	107.48	0	0	0.96	0	0	0	0	108.44	8.07	116.51	0.18	1	0.18	602.44	44.83	647.28	90.91	2
772	10	HOOP	7/20/14	52	6	2	1	1	9/27/15	0	0	0	0	0	0	0	0	0	0	0	0	0	0	0	0	0	0	0	74.91	74.91	0.18	1	0.18	0	416.17	416.17	15.63	0
773	10	HOOP	7/20/14	53	32	2	1	3	9/27/15	0	0	0	0	0	0	0	0	0	0	0	0	0	0	0	130	0	9.86	139.86	0.04	139.9	0.18	1	0.18	777	0.22	777.22	99.95	2
774	10	HOOP	7/20/14	54	17	2	3	9	9/27/15	2.6	8.91	0.58	0.41	0	0	11.21	21.75	21.69	0	0	0	0	0	0	0	0	0	67.15	1.53	68.68	0.18	1	0.18	373.06	8.5	381.56	98.28	7
775	10	HOOP	7/20/14	55	30	2	1	3	9/27/15	0	0	0	0	0	0	0	0	0	18.86	70.87	0.21	0	0	0	0	0	0	89.94	6.28	96.22	0.18	1	0.18	499.67	34.89	534.56	92.93	3
776	10	HOOP	7/20/14	56	7	2	1	1	9/27/15	0	0	0	0	0	1.54	0	0	0	0	0	0	0	0	0	0	0	0	1.54	73.74	75.28	0.18	1	0.18	8.56	409.67	418.22	16.95	1
777	10	HOOP	7/20/14	57	30	1	1	3	9/27/15	0	0	0	0	0	0	0	0	0	31.09	68.61	18.49	0	0	0	0	0	0	118.19	5.33	123.52	0.18	1	0.18	656.61	29.61	686.22	94	3
778	10	HOOP	7/20/14	58	26	1	1	1	9/27/15	0	0	0	0	0	0	0	0	0	0	0	0	0	0	57.04	0	0	0	57.04	2.88	59.92	0.18	1	0.18	316.89	16	332.89	96.76	1
779	10	HOOP	7/20/14	59	32	1	1	3	9/27/15	0	0	0	0	0	0	0	0	0	0	0	0	0	0	0	83.3	0	5.47	88.77	0	88.77	0.18	1	0.18	493.17	0	493.17	100	2
780	10	HOOP	7/20/14	60	16	1	2	6	9/27/15	0	0	0	0	0	0	33.22	30.7	6.84	0	0	0	0	0	0	0	0	0	70.76	0	70.76	0.18	1	0.18	393.11	0	393.11	100	3
781	10	HOOP	7/20/14	61	29	1	1	1	9/27/15	0	0	0	0	0	0	0	0	0	0	0	0	0	0	0	0	0	112.26	112.26	30.98	143.24	0.18	1	0.18	623.67	172.11	795.78	65.11	1
782	10	HOOP	7/20/14	62	2	1	1	1	9/27/15	51.23	0	0	0	0	0	0	0	0	0	0	0	0	0	0	0	0	0	51.23	0.42	51.65	0.18	1	0.18	284.61	2.33	286.94	99.53	1
783	10	HOOP	7/20/14	63	25	1	1	1	9/27/15	0	0	0	0	0	0	0	0	0	0	0	0	0	41.44	0	0	0	0	41.44	2.52	43.96	0.18	1	0.18	230.22	14	244.22	97.16	1
784	10	HOOP	7/20/14	64	38	1	3	3	9/27/15	0	0	0	0	0	0	0	0	0	0	94.09	0	0	3.01	0	0	3.25	0	100.35	23.2	123.55	0.18	1	0.18	557.5	128.89	686.39	73.87	3
785	10	HOOP	7/20/14	65	9	1	1	1	9/27/15	0	0	0	0	0	0	0	57.72	0	0	0	0	0	0	0	0	0	0	57.72	0	57.72	0.18	1	0.18	320.67	0	320.67	100	1
786	10	HOOP	7/20/14	66	13	1	1	3	9/27/15	0	0	0	0	0	0	30.09	13.63	16.12	0	0	0	0	0	0	0	0	0	59.84	0	59.84	0.18	1	0.18	332.44	0	332.44	100	3
787	10	HOOP	7/20/14	67	22	1	1	1	9/27/15	0	0	0	0	0	0	0	0	0	0	166	0	0	0	0	0	0	0	166	0.01	166.01	0.18	1	0.18	922.22	0.06	922.28	99.99	1
788	10	HOOP	7/20/14	68	40	1	6	18	9/27/15	0	1.48	0	0	0	0	10.32	23.78	12.3	2.07	0	0.1	0	0	0	6.71	0	0	56.76	1.07	57.83	0.18	1	0.18	315.33	5.94	321.28	98.79	7
789	10	HOOP	7/20/14	69	12	1	1	3	9/27/15	0	0	0	9.59	0.29	1.55	0	0	0	0	0	0	0	0	0	0	0	0	11.43	56.85	68.28	0.18	1	0.18	63.5	315.83	379.33	35.97	3
790	10	HOOP	7/20/14	70	36	1	3	9	9/27/15	0	0	0	0	0	0	0	0	0	3.12	17.06	4.99	0.25	0	4.85	9.65	0	0	39.92	22.36	62.28	0.18	1	0.18	221.78	124.22	346	74.82	6
791	10	HOOP	7/20/14	71	34	1	2	6	9/27/15	0	0	0	0	0	0	0	0	0	5.23	38.63	0.88	0	0	0	38.9	0	0	83.64	0	83.64	0.18	1	0.18	464.67	0	464.67	100	4
792	10	HOOP	7/20/14	72	6	1	1	1	9/27/15	0	0	0	0	0.19	0	0	0	0	0	0	0	0	0	0	0	0	0	0.19	44.58	44.77	0.18	1	0.18	1.06	247.67	248.72	49.79	1
793	10	HOOP	7/20/14	73	37	2	3	3	9/27/15	0	0	0	0	0	0	0	0	0	7.25	0	0	0	0	0	64.26	0	0	71.51	0.85	72.36	0.18	1	0.18	397.28	4.72	402	99.04	2
794	10	HOOP	7/20/14	74	9	2	1	1	9/27/15	0	0	0	0	0	0	0	66.1	0	0	0	0	0	0	0	0	0	0	66.1	0	66.1	0.18	1	0.18	367.22	0	367.22	100	1
795	10	HOOP	7/20/14	75	31	2	1	3	9/27/15	0	0	0	0	0	0	0	0	0	0	0	0	0	5.3	58.42	0	0	0	63.72	29.8	93.52	0.18	1	0.18	354	165.56	519.56	66.44	2
796	10	HOOP	7/20/14	76	24	2	1	1	9/27/15	0	0	0	0	0	0	0	0	0	0	0	0	0.06	0	0	0	0	0	0.06	83.13	83.19	0.18	1	0.18	0.33	461.83	462.17	6.37	1
797	10	HOOP	7/20/14	77	2	2	1	1	9/27/15	74.08	0	0	0	0	0	0	0	0	0	0	0	0	0	0	0	0	0	74.08	1.84	75.92	0.18	1	0.18	411.56	10.22	421.78	97.93	1
798	10	HOOP	7/20/14	78	27	2	1	1	9/27/15	0	0	0	0	0	0	0	0	0	0	0	0	0	0	0	66.06	0	0	66.06	0	66.06	0.18	1	0.18	367	0	367	100	1
799	10	HOOP	7/20/14	79	26	2	1	1	9/27/15	0	0	0	0	0	0	0	0	0	0	0	0	0	0	28.76	0	0	0	28.76	23.33	52.09	0.18	1	0.18	159.78	129.61	289.39	73.72	1
800	10	HOOP	7/20/14	80	36	2	3	9	9/27/15	0	0	0	0	0	0	0	0	0	3.93	54.16	0.75	0	0	0	25.53	0	0	84.37	15.29	99.66	0.18	1	0.18	468.72	84.94	553.67	82.78	4
801	10	HOOP	7/20/14	81	39	4	3	3	9/27/15	0	0	0	0	0	0	0	0	0	0	0	59.4	0	0	11.42	0	0	0	70.82	1.85	72.67	0.18	1	0.18	393.44	10.28	403.72	97.92	2
802	10	HOOP	7/20/14	82	31	4	1	3	9/27/15	0	0	0	0	0	0	0	0	0	0	0	0	0.04	0	13.43	0	0	0	13.47	55.76	69.23	0.18	1	0.18	74.83	309.78	384.61	37.2	2
803	10	HOOP	7/20/14	83	30	4	1	3	9/27/15	0	0	0	0	0	0	0	0	0	19.27	77.29	4.56	0	0	0	0	0	0	101.12	1.49	102.61	0.18	1	0.18	561.78	8.28	570.06	98.32	3
804	10	HOOP	7/20/14	84	23	4	1	1	9/27/15	0	0	0	0	0	0	0	0	0	0	0	84.1	0	0	0	0	0	0	84.1	2.66	86.76	0.18	1	0.18	467.22	14.78	482	97	1
805	10	HOOP	7/20/14	85	32	4	1	3	9/27/15	0	0	0	0	0	0	0	0	0	0	0	0	0	0	0	79.57	0.16	0	79.73	17.95	97.68	0.18	1	0.18	442.94	99.72	542.67	79.78	2
806	10	HOOP	7/20/14	86	33	4	2	6	9/27/15	0	0	0	0	0	0	0	0	0	20.25	44.94	9.05	0	7.7	10.48	0	0	0	92.42	5.56	97.98	0.18	1	0.18	513.44	30.89	544.33	93.74	5
807	10	HOOP	7/20/14	87	17	4	3	9	9/27/15	0	14.11	0	0	0	0	11.7	2.2	15.37	0	0	0	0	0	0	0	0	0	43.38	7.35	50.73	0.18	1	0.18	241	40.83	281.83	91.72	4
808	10	HOOP	7/20/14	88	6	4	1	1	9/27/15	0	0	0	0	1.27	0	0	0	0	0	0	0	0	0	0	0	0	0	1.27	87.33	88.6	0.18	1	0.18	7.06	485.17	492.22	1.64	1
809	10	HOOP	7/20/14	89	15	3	2	6	9/27/15	0.82	6.46	0.19	0	0	0	5.87	7.24	22	0	0	0	0	0	0	0	0	0	42.58	3.31	45.89	0.18	1	0.18	236.56	18.39	254.94	96.27	6
810	10	HOOP	7/20/14	90	39	3	3	3	9/27/15	0	0	0	0	0	0	0	0	0	0	0	2.18	0	0	7.9	0	0	0	10.08	52.22	62.3	0.18	1	0.18	56	290.11	346.11	41.18	2
811	10	HOOP	7/20/14	91	11	3	1	3	9/27/15	27.55	34.2	13.07	0	0	0	0	0	0	0	0	0	0	0	0	0	0	0	74.82	0	74.82	0.18	1	0.18	415.67	0	415.67	100	3
812	10	HOOP	7/20/14	92	13	3	1	3	9/27/15	0	0	0	0	0	0	22.54	16.19	17.41	0	0	0	0	0	0	0	0	0	56.14	0	56.14	0.18	1	0.18	311.89	0	311.89	100	3
813	10	HOOP	7/20/14	93	7	3	1	1	9/27/15	0	0	0	0	0	2.63	0	0	0	0	0	0	0	0	0	0	0	0	2.63	80.82	83.45	0.18	1	0.18	14.61	449	463.61	8.97	1
814	10	HOOP	7/20/14	94	34	3	2	6	9/27/15	0	0	0	0	0	0	0	0	0	0.77	32.93	3.92	0	0	0	47.84	0.75	0	86.21	0.98	87.19	0.18	1	0.18	478.94	5.44	484.39	98.9	5
815	10	HOOP	7/20/14	95	1	3	0	0	9/27/15	0	0	0	0	0	0	0	0	0	0	0	0	0	0	0	0	0	0	0	108.97	108.97	0.18	1	0.18	0	605.39	605.39	-22.73	0
816	10	HOOP	7/20/14	96	19	3	3	3	9/27/15	0	31.23	0	0	0	0	0	56.08	0	0	0	0	0	0	0	0	0	0	87.31	1.43	88.74	0.18	1	0.18	485.06	7.94	493	98.39	2
817	10	HOOP	7/20/14	97	27	3	1	1	9/27/15	0	0	0	0	0	0	0	0	0	0	0	0	0	0	0	132	0	0	132	0	132	0.18	1	0.18	733.33	0	733.33	100	1
818	10	HOOP	7/20/14	98	4	3	1	1	9/27/15	0	0	39.97	0	0	0	0	0	0	0	0	0	0	0	0	0	0	0	39.97	47.42	87.39	0.18	1	0.18	222.06	263.44	485.5	46.59	1
819	10	HOOP	7/20/14	99	5	3	1	1	9/27/15	0	0	0	21.54	0	0	0	0	0	0	0	0	0	0	0	0	0	0	21.54	76.46	98	0.18	1	0.18	119.67	424.78	544.44	13.88	1
820	10	HOOP	7/20/14	100	32	3	1	3	9/27/15	0	0	0	0	0	0	0	0	0	0	0	0	0	0	0	106.5	0	6.11	112.61	0	112.61	0.18	1	0.18	625.61	0	625.61	100	2
821	10	HOOP	7/20/14	101	38	3	3	3	9/27/15	0	0	0	0	0	0	0	0	0	0	112.72	0	0	10.07	0	0	0.59	0	123.38	10.9	134.28	0.18	1	0.18	685.44	60.56	746	87.72	3
822	10	HOOP	7/20/14	102	14	3	2	6	9/27/15	17.02	51.84	7.42	0.69	0	0	0	0	0	0	0	0	0	0	0	0	0	0	76.97	7.14	84.11	0.18	1	0.18	427.61	39.67	467.28	91.96	4
823	10	HOOP	7/20/14	103	30	3	1	3	9/27/15	0	0	0	0	0	0	0	0	0	28.21	196	0.21	0	0	0	0	0	0	224.42	3.7	228.12	0.18	1	0.18	1246.78	20.56	1267.33	95.83	3
824	10	HOOP	7/20/14	104	24	3	1	1	9/27/15	0	0	0	0	0	0	0	0	0	0	0	0	2.51	0	0	0	0	0	2.51	84.57	87.08	0.18	1	0.18	13.94	469.83	483.78	4.75	1
825	10	HOOP	7/20/14	105	34	4	2	6	9/27/15	0	0	0	0	0	0	0	0	0	10.96	49.47	0.39	0	0	0	55.91	0	20.83	137.56	4.48	142.04	0.18	1	0.18	764.22	24.89	789.11	94.95	5
826	10	HOOP	7/20/14	106	2	4	1	1	9/27/15	85.38	0	0	0	0	0	0	0	0	0	0	0	0	0	0	0	0	0	85.38	2.74	88.12	0.18	1	0.18	474.33	15.22	489.56	96.91	1
827	10	HOOP	7/20/14	107	38	4	3	3	9/27/15	0	0	0	0	0	0	0	0	0	0	125.04	0	0	3.37	0	0	0	0	128.41	0	128.41	0.18	1	0.18	713.39	0	713.39	100	2
828	10	HOOP	7/20/14	108	37	4	3	3	9/27/15	0	0	0	0	0	0	0	0	0	10.68	0	0	0	0	0	126	0	0	136.68	5.84	142.52	0.18	1	0.18	759.33	32.44	791.78	93.42	2
829	10	HOOP	7/20/14	109	12	4	1	3	9/27/15	0	0	0	0.09	0	0	0	0	0	0	0	0	0	0	0	0	0	0	0.09	82.43	82.52	0.18	1	0.18	0.5	457.94	458.44	7.16	1
830	10	HOOP	7/20/14	110	16	4	2	6	9/27/15	0	0	0	0	0	0	15.01	15.69	19.72	0	0	0	0	0	0	0	0	0	50.42	0	50.42	0.18	1	0.18	280.11	0	280.11	100	3
831	10	HOOP	7/20/14	111	8	4	1	1	9/27/15	0	0	0	0	0	0	34.07	0	0	0	0	0	0	0	0	0	0	0	34.07	0.61	34.68	0.18	1	0.18	189.28	3.39	192.67	99.31	1
832	10	HOOP	7/20/14	112	14	4	2	6	9/27/15	12.73	0	9.89	0.36	0	0.07	0	0	0	0	0	0	0	0	0	0	0	0	23.05	13.58	36.63	0.18	1	0.18	128.06	75.44	203.5	84.7	4
833	10	HOOP	7/20/14	113	15	4	2	6	9/27/15	3.05	11.22	0.07	0	0	0	12.08	8.8	13.22	0	0	0	0	0	0	0	0	0	48.44	0	48.44	0.18	1	0.18	269.11	0	269.11	100	6
834	10	HOOP	7/20/14	114	27	4	1	1	9/27/15	0	0	0	0	0	0	0	0	0	0	0	0	0	0	0	104.99	0	0	104.99	0	104.99	0.18	1	0.18	583.28	0	583.28	100	1
835	10	HOOP	7/20/14	115	4	4	1	1	9/27/15	0	0	41.29	0	0	0	0	0	0	0	0	0	0	0	0	0	0	0	41.29	22.15	63.44	0.18	1	0.18	229.39	123.06	352.44	75.05	1
836	10	HOOP	7/20/14	116	24	4	1	1	9/27/15	0	0	0	0	0	0	0	0	0	0	0	0	1.5	0	0	0	0	0	1.5	46.9	48.4	0.18	1	0.18	8.33	260.56	268.89	47.18	1
837	10	HOOP	7/20/14	117	22	4	1	1	9/27/15	0	0	0	0	0	0	0	0	0	0	129.28	0	0	0	0	0	0	0	129.28	2.13	131.41	0.18	1	0.18	718.22	11.83	730.06	97.6	1
838	10	HOOP	7/20/14	118	20	4	3	3	9/27/15	0	0	0	0	0	0.14	0	0	46.23	0	0	0	0	0	0	0	0	0	46.37	1.6	47.97	0.18	1	0.18	257.61	8.89	266.5	98.2	2
839	10	HOOP	7/20/14	119	21	4	1	1	9/27/15	0	0	0	0	0	0	0	0	0	86	0	0	0	0	0	0	0	0	86	1.45	87.45	0.18	1	0.18	477.78	8.06	485.83	98.37	1
840	10	HOOP	7/20/14	120	26	4	1	1	9/27/15	0	0	0	0	0	0	0	0	0	0	0	0	0	0	78.41	0	0	0	78.41	6.34	84.75	0.18	1	0.18	435.61	35.22	470.83	92.86	1
841	10	HOOP	7/20/14	121	9	3	1	1	9/27/15	0	0	0	0	0	0	0	76.49	0	0	0	0	0	0	0	0	0	0	76.49	0.43	76.92	0.18	1	0.18	424.94	2.39	427.33	99.52	1
842	10	HOOP	7/20/14	122	33	3	2	6	9/27/15	0	0	0	0	0	0	0	0	0	17.08	56.15	9.23	0	1.05	11.69	0	0	0	95.2	2.5	97.7	0.18	1	0.18	528.89	13.89	542.78	97.18	5
843	10	HOOP	7/20/14	123	29	3	1	1	9/27/15	0	0	0	0	0	0	0	0	0	0	0	0	0	0	0	0	0	63.76	63.76	42.76	106.52	0.18	1	0.18	354.22	237.56	591.78	51.84	1
844	10	HOOP	7/20/14	124	10	3	1	1	9/27/15	0	0	0	0	0	0	0	0	48.75	0	0	0	0	0	0	0	0	0	48.75	0	48.75	0.18	1	0.18	270.83	0	270.83	100	1
845	10	HOOP	7/20/14	125	8	3	1	1	9/27/15	0	0	0	0	0	0	30.38	0	0	0	0	0	0	0	0	0	0	0	30.38	0	30.38	0.18	1	0.18	168.78	0	168.78	100	1
846	10	HOOP	7/20/14	126	25	3	1	1	9/27/15	0	0	0	0	0	0	0	0	0	0	0	0	0	62.9	0	0	0	0	62.9	1.26	64.16	0.18	1	0.18	349.44	7	356.44	98.58	1
847	10	HOOP	7/20/14	127	31	3	1	3	9/27/15	0	0	0	0	0	0	0	0	0	0	0	0	0	19	53.37	0	0	0	72.37	25.21	97.58	0.18	1	0.18	402.06	140.06	542.11	71.61	2
848	10	HOOP	7/20/14	128	23	3	1	1	9/27/15	0	0	0	0	0	0	0	0	0	0	0	58.2	0	0	0	0	0	0	58.2	6.11	64.31	0.18	1	0.18	323.33	33.94	357.28	93.12	1
849	10	HOOP	7/20/14	129	37	3	3	3	9/27/15	0	0	0	0	0	0	0	0	0	7.28	0	0	0	0	0	102.28	0	0	109.56	1.26	110.82	0.18	1	0.18	608.67	7	615.67	98.58	2
850	10	HOOP	7/20/14	130	16	3	2	6	9/27/15	0	0	0	0.34	0	0	21.17	7.7	21.03	0	0	0	0	0	0	0	0	0	50.24	0	50.24	0.18	1	0.18	279.11	0	279.11	100	4
851	10	HOOP	7/20/14	131	40	3	6	18	9/27/15	1.88	8.45	0.57	0.52	0	0	0.34	3.52	9.49	1.39	16.41	0	0	0	3.26	22.98	0	35.56	104.37	6.08	110.45	0.18	1	0.18	579.83	33.78	613.61	93.15	12
852	10	HOOP	7/20/14	132	18	3	3	3	9/27/15	32	0	0	2.36	0	0	22	0	0	0	0	0	0	0	0	0	0	0	56.36	12.23	68.59	0.18	1	0.18	313.11	67.94	381.06	86.23	3
853	10	HOOP	7/20/14	133	26	3	1	1	9/27/15	0	0	0	0	0	0	0	0	0	0	0	0	0	0	86.34	0	0	0	86.34	0.13	86.47	0.18	1	0.18	479.67	0.72	480.39	99.85	1
854	10	HOOP	7/20/14	134	2	3	1	1	9/27/15	55.85	0	0	0	0	0	0	0	0	0	0	0	0	0	0	0	0	0	55.85	2.18	58.03	0.18	1	0.18	310.28	12.11	322.39	97.54	1
855	10	HOOP	7/20/14	135	17	3	3	9	9/27/15	0	10.34	0	0.39	0	0	8.21	7.4	13.52	0	0	0	0	0	0	0	0	0	39.86	24.62	64.48	0.18	1	0.18	221.44	136.78	358.22	72.27	5
856	10	HOOP	7/20/14	136	6	3	1	1	9/27/15	0	0	0	0	0.08	0	0	0	0	0	0	0	0	0	0	0	0	0	0.08	79.13	79.21	0.18	1	0.18	0.44	439.61	440.06	10.87	1
857	10	HOOP	7/20/14	137	11	4	1	3	9/27/15	34.72	42.62	13.15	0	0	0	0	0	0	0	0	0	0	0	0	0	0	0	90.49	0.86	91.35	0.18	1	0.18	502.72	4.78	507.5	99.03	3
858	10	HOOP	7/20/14	138	7	4	1	1	9/27/15	0	0	0	0	0	0.18	0	0	0	0	0	0	0	0	0	0	0	0	0.18	77.36	77.54	0.18	1	0.18	1	429.78	430.78	12.87	1
859	10	HOOP	7/20/14	139	29	4	1	1	9/27/15	0	0	0	0	0	0	0	0	0	0	0	0	0	0	0	0	0	23.74	23.74	18.41	42.15	0.18	1	0.18	131.89	102.28	234.17	79.26	1
860	10	HOOP	7/20/14	140	9	4	1	1	9/27/15	0	0	0	0	0	0	0	48.62	0	0	0	0	0	0	0	0	0	0	48.62	2.16	50.78	0.18	1	0.18	270.11	12	282.11	97.57	1
861	10	HOOP	7/20/14	141	25	4	1	1	9/27/15	0	0	0	0	0	0	0	0	0	0	0	0	0	38.55	0	0	0	0	38.55	23.86	62.41	0.18	1	0.18	214.17	132.56	346.72	73.13	1
862	10	HOOP	7/20/14	142	19	4	3	3	9/27/15	0	36.83	0	0	0	0	0	20.61	0	0	0	0	0	0	0	0	0	0	57.44	0	57.44	0.18	1	0.18	319.11	0	319.11	100	2
863	10	HOOP	7/20/14	143	36	4	3	9	9/27/15	0	0	0	0	0	0	0	0	0	24.77	37.44	8.92	0	2.59	7.16	21.7	0	1.14	103.72	5.93	109.65	0.18	1	0.18	576.22	32.94	609.17	93.32	7
864	10	HOOP	7/20/14	144	40	4	6	18	9/27/15	1.13	1.21	0	1.62	0	0	0	1.28	0.3	0	11.41	35.95	0	0	0	11.7	0	0	64.6	4.29	68.89	0.18	1	0.18	358.89	23.83	382.72	95.17	8
865	10	HOOP	7/20/14	145	35	4	2	6	9/27/15	0	0	0	0	0	0	0	0	0	0	0	0	0	7.33	6.14	2.2	7.37	0	23.04	51.51	74.55	0.18	1	0.18	128	286.17	414.17	41.98	4
866	10	HOOP	7/20/14	146	5	4	1	1	9/27/15	0	0	0	5.81	0	0	0	0	0	0	0	0	0	0	0	0	0	0	5.81	65.1	70.91	0.18	1	0.18	32.28	361.67	393.94	26.68	1
867	10	HOOP	7/20/14	147	28	4	1	1	9/27/15	0	0	0	0	0	0	0	0	0	0	0	0	0	0	0	0	0	0	0	51.45	51.45	0.18	1	0.18	0	285.83	285.83	42.05	0
868	10	HOOP	7/20/14	148	18	4	3	3	9/27/15	49.56	0	0	1.56	0	0	5.4	0	0	0	0	0	0	0	0	0	0	0	56.52	1.22	57.74	0.18	1	0.18	314	6.78	320.78	98.63	3
869	10	HOOP	7/20/14	149	3	4	1	1	9/27/15	0	53.89	0	0	0	0	0	0	0	0	0	0	0	0	0	0	0	0	53.89	13.89	67.78	0.18	1	0.18	299.39	77.17	376.56	84.36	1
870	10	HOOP	7/20/14	150	1	4	0	0	9/27/15	0	0	0	0	0	0	0	0	0	0	0	0	0	0	0	0	0	0	0	75.44	75.44	0.18	1	0.18	0	419.11	419.11	15.03	0
871	10	HOOP	7/20/14	151	10	4	1	1	9/27/15	0	0	0	0	0	0	0	0	59.28	0	0	0	0	0	0	0	0	0	59.28	0	59.28	0.18	1	0.18	329.33	0	329.33	100	1
872	10	HOOP	7/20/14	152	13	4	1	3	9/27/15	0	0	0	0	0	0	25.64	17.96	0	0	0	0	0	0	0	0	0	0	43.6	3.2	46.8	0.18	1	0.18	242.22	17.78	260	96.4	2
873	10	HOOP	7/20/14	153	21	3	1	1	9/27/15	0	0	0	0	0	0	0	0	0	90.93	0	0	0	0	0	0	0	0	90.93	4.35	95.28	0.18	1	0.18	505.17	24.17	529.33	95.1	1
874	10	HOOP	7/20/14	154	20	3	3	3	9/27/15	0	0	9.44	0	0	0	0	0	26.35	0	0	0	0	0	0	0	0	0	35.79	1.89	37.68	0.18	1	0.18	198.83	10.5	209.33	97.87	2
875	10	HOOP	7/20/14	155	35	3	2	6	9/27/15	0	0	0	0	0	0	0	0	0	0	0	0	0	10.76	1.06	78.83	0	50.03	140.68	5.63	146.31	0.18	1	0.18	781.56	31.28	812.83	93.66	4
876	10	HOOP	7/20/14	156	28	3	1	1	9/27/15	0	0	0	0	0	0	0	0	0	0	0	0	0	0	0	0	13.97	0	13.97	69.31	83.28	0.18	1	0.18	77.61	385.06	462.67	21.94	1
877	10	HOOP	7/20/14	157	22	3	1	1	9/27/15	0	0	0	0	0	0	0	0	0	0	145.66	0	0	0	0	0	0	0	145.66	0.29	145.95	0.18	1	0.18	809.22	1.61	810.83	99.67	1
878	10	HOOP	7/20/14	158	3	3	1	1	9/27/15	0	61.08	0	0	0	0	0	0	0	0	0	0	0	0	0	0	0	0	61.08	13.03	74.11	0.18	1	0.18	339.33	72.39	411.72	85.32	1
879	10	HOOP	7/20/14	159	36	3	3	9	9/27/15	0	0	0	0	0	0	0	0	0	0.26	19.21	1.7	0	1.08	0.55	7.95	0	50.42	81.17	6.64	87.81	0.18	1	0.18	450.94	36.89	487.83	92.52	7
880	10	HOOP	7/20/14	160	12	3	1	3	9/27/15	0	0	0	2.77	0	0	0	0	0	0	0	0	0	0	0	0	0	0	2.77	79.32	82.09	0.18	1	0.18	15.39	440.67	456.06	10.66	1
881	11	LINC	7/23/14	1	8	1	1	1	10/15/15	0	0	0	0	0	0	12.66	0	0	0	0	0	0	0	0	0	0	0	12.66	6.95	19.61	0.18	1	0.18	70.33	38.61	108.94	75.81	1
882	11	LINC	7/23/14	2	40	1	6	18	10/15/15	4.55	8.98	0	0.94	0.17	0.06	28.42	20.48	1.27	2.32	8.01	0.52	0	1.56	0	4.18	0	0	81.46	1.99	83.45	0.18	1	0.18	452.56	11.06	463.61	93.07	13
883	11	LINC	7/23/14	3	17	1	3	9	10/15/15	9.3	9.74	2.96	0	0	0	0	0	11.57	0	0	0	0	0	0	0	0	0	33.57	9.97	43.54	0.18	1	0.18	186.5	55.39	241.89	65.3	4
884	11	LINC	7/23/14	4	26	1	1	1	10/15/15	0	0	0	0	0	0	0	0	0	0	0	0	0	0	9.16	0	0	0	9.16	8.93	18.09	0.18	1	0.18	50.89	49.61	100.5	68.92	1
885	11	LINC	7/23/14	5	12	1	1	3	10/15/15	0	0	0	1.74	1.92	0.5	0	0	0	0	0	0	0	0	0	0	0	0	4.16	21.88	26.04	0.18	1	0.18	23.11	121.56	144.67	23.84	3
886	11	LINC	7/23/14	6	6	1	1	1	10/15/15	0	0	0	0	0	0	0	0	0	0	0	0	0	0	0	0	0	0	0	29.1	29.1	0.18	1	0.18	0	161.67	161.67	-1.29	0
887	11	LINC	7/23/14	7	38	1	3	3	10/15/15	0	0	0	0	0	0	0	0	0	0	35.19	0	0	0	0	0	2.58	0	37.77	15.36	53.13	0.18	1	0.18	209.83	85.33	295.17	46.54	2
888	11	LINC	7/23/14	8	1	1	0	0	10/15/15	0	0	0	0	0	0	0	0	0	0	0	0	0	0	0	0	0	0	0	31.25	31.25	0.18	1	0.18	0	173.61	173.61	-8.77	0
889	11	LINC	7/23/14	9	27	1	1	1	10/15/15	0	0	0	0	0	0	0	0	0	0	0	0	0	0	0	41.89	0	0	41.89	7.9	49.79	0.18	1	0.18	232.72	43.89	276.61	72.5	1
890	11	LINC	7/23/14	10	13	1	1	3	10/15/15	0	0	0	0	0	0	9.26	18.75	4.95	0	0	0	0	0	0	0	0	0	32.96	10.83	43.79	0.18	1	0.18	183.11	60.17	243.28	62.3	3
891	11	LINC	7/23/14	11	2	1	1	1	10/15/15	64.34	0	0	0	0	0	0	0	0	0	0	0	0	0	0	0	0	0	64.34	2.99	67.33	0.18	1	0.18	357.44	16.61	374.06	89.59	1
892	11	LINC	7/23/14	12	29	1	1	1	10/15/15	0	0	0	0	0	0	0	0	0	0	0	0	0	0	0	0	0	0	0	16.28	16.28	0.18	1	0.18	0	90.44	90.44	43.33	0
893	11	LINC	7/23/14	13	21	1	1	1	10/15/15	0	0	0	0	0	0	0	0	0	32.04	0	0	0	0	0	0	0	0	32.04	2.62	34.66	0.18	1	0.18	178	14.56	192.56	90.88	1
894	11	LINC	7/23/14	14	40	2	6	18	10/15/15	2.56	13.95	2.61	0	0.04	0	5.87	7.41	3.07	2.2	6.16	3.69	0	0	0	0	0	0	47.56	6.9	54.46	0.18	1	0.18	264.22	38.33	302.56	75.98	10
895	11	LINC	7/23/14	15	27	2	1	1	10/15/15	0	0	0	0	0	0	0	0	0	0	0	0	0	0	0	53.73	0	0	53.73	6.37	60.1	0.18	1	0.18	298.5	35.39	333.89	77.83	1
896	11	LINC	7/23/14	16	29	2	1	1	10/15/15	0	0	0	0	0	0	0	0	0	0	0	0	0	0	0	0	0	0	0	16.64	16.64	0.18	1	0.18	0	92.44	92.44	42.08	0
897	11	LINC	7/23/14	17	10	2	1	1	10/15/15	0	0	0	0	0	0	0	0	38.61	0	0	0	0	0	0	0	0	0	38.61	4.04	42.65	0.18	1	0.18	214.5	22.44	236.94	85.94	1
898	11	LINC	7/23/14	18	17	2	3	9	10/15/15	1.8	8.62	4.02	2.35	0.11	0.16	0.67	28.35	17.42	0	0	0	0	0	0	0	0	0	63.5	4.53	68.03	0.18	1	0.18	352.78	25.17	377.94	84.23	9
899	11	LINC	7/23/14	19	9	2	1	1	10/15/15	0	0	0	0	0	0	0	106	0	0	0	0	0	0	0	0	0	0	106	3.2	109.2	0.18	1	0.18	588.89	17.78	606.67	88.86	1
900	11	LINC	7/23/14	20	20	2	3	3	10/15/15	0	0	12.43	0	0	0.3	0	0	29.12	0	0	0	0	0	0	0	0	0	41.85	6.9	48.75	0.18	1	0.18	232.5	38.33	270.83	75.98	3
901	11	LINC	7/23/14	21	23	2	1	1	10/15/15	0	0	0	0	0	0	0	0	0	0	0	9.95	0	0	0	0	0	0	9.95	12.48	22.43	0.18	1	0.18	55.28	69.33	124.61	56.56	1
902	11	LINC	7/23/14	22	14	2	2	6	10/15/15	36.72	35.61	11.79	0	0.07	0	0	0	0	0	0	0	0	0	0	0	0	0	84.19	1.94	86.13	0.18	1	0.18	467.72	10.78	478.5	93.25	4
903	11	LINC	7/23/14	23	25	2	1	1	10/15/15	0	0	0	0	0	0	0	0	0	0	0	0	0	2.33	0	0	0	0	2.33	6.24	8.57	0.18	1	0.18	12.94	34.67	47.61	78.28	1
904	11	LINC	7/23/14	24	12	2	1	3	10/15/15	0	0	0	4.78	0.04	0.66	0	0	0	0	0	0	0	0	0	0	0	0	5.48	14.27	19.75	0.18	1	0.18	30.44	79.28	109.72	50.33	3
905	11	LINC	7/23/14	25	36	2	3	9	10/15/15	0	0	0	0	0	0	0	0	0	4.74	27.52	5.33	0	0	2.07	2.8	1.57	0	44.03	9.14	53.17	0.18	1	0.18	244.61	50.78	295.39	68.19	6
906	11	LINC	7/23/14	26	35	2	2	6	10/15/15	0	0	0	0	0	0	0	0	0	0	0	0	0.23	0	1.73	6.62	0	0	8.58	16.5	25.08	0.18	1	0.18	47.67	91.67	139.33	42.57	3
907	11	LINC	7/23/14	27	11	2	1	3	10/15/15	40.97	29	13.47	0	0	0	0	0	0	0	0	0	0	0	0	0	0	0	83.44	1.39	84.83	0.18	1	0.18	463.56	7.72	471.28	95.16	3
908	11	LINC	7/23/14	28	1	2	0	0	10/15/15	0	0	0	0	0	0	0	0	0	0	0	0	0	0	0	0	0	0	0	34	34	0.18	1	0.18	0	188.89	188.89	-18.34	0
909	11	LINC	7/23/14	29	15	2	2	6	10/15/15	4.04	9.25	3.46	0	0	0	1.42	49.95	7.41	0	0	0	0	0	0	0	0	0	75.53	0.43	75.96	0.18	1	0.18	419.61	2.39	422	98.5	6
910	11	LINC	7/23/14	30	5	2	1	1	10/15/15	0	0	0	12.54	0	0	0	0	0	0	0	0	0	0	0	0	0	0	12.54	13.43	25.97	0.18	1	0.18	69.67	74.61	144.28	53.25	1
911	11	LINC	7/23/14	31	39	2	3	3	10/15/15	0	0	0	0	0	0	0	0	0	0	0	9.71	0	0	1.83	0	0	0	11.54	12.33	23.87	0.18	1	0.18	64.11	68.5	132.61	57.08	2
912	11	LINC	7/23/14	32	8	2	1	1	10/15/15	0	0	0	0	0	0	66	0	0	0	0	0	0	0	0	0	0	0	66	5.7	71.7	0.18	1	0.18	366.67	31.67	398.33	80.16	1
913	11	LINC	7/23/14	33	6	2	1	1	10/15/15	0	0	0	0	0.59	0	0	0	0	0	0	0	0	0	0	0	0	0	0.59	16.36	16.95	0.18	1	0.18	3.28	90.89	94.17	43.06	1
914	11	LINC	7/23/14	34	34	2	2	6	10/15/15	0	0	0	0	0	0	0	0	0	3.4	26.44	0.59	0	0	0	11.67	1.61	0.01	43.72	12.47	56.19	0.18	1	0.18	242.89	69.28	312.17	56.6	6
915	11	LINC	7/23/14	35	3	2	1	1	10/15/15	0	78	0	0	0	0	0	0	0	0	0	0	0	0	0	0	0	0	78	0.25	78.25	0.18	1	0.18	433.33	1.39	434.72	99.13	1
916	11	LINC	7/23/14	36	16	2	2	6	10/15/15	0	0	0	1.38	0.01	0.14	4.42	40	14.56	0	0	0	0	0	0	0	0	0	60.51	9.72	70.23	0.18	1	0.18	336.17	54	390.17	66.17	6
917	11	LINC	7/23/14	37	7	2	1	1	10/15/15	0	0	0	0	0	1.69	0	0	0	0	0	0	0	0	0	0	0	0	1.69	22.85	24.54	0.18	1	0.18	9.39	126.94	136.33	20.47	1
918	11	LINC	7/23/14	38	21	2	1	1	10/15/15	0	0	0	0	0	0	0	0	0	18.49	0	0	0	0	0	0	0	0	18.49	16.91	35.4	0.18	1	0.18	102.72	93.94	196.67	41.14	1
919	11	LINC	7/23/14	39	38	2	3	3	10/15/15	0	0	0	0	0	0	0	0	0	0	58	0	0	0.3	0	0	0.61	0	58.91	11.12	70.03	0.18	1	0.18	327.28	61.78	389.06	61.29	3
920	11	LINC	7/23/14	40	32	1	1	3	10/15/15	0	0	0	0	0	0	0	0	0	0	0	0	0	0	0	3.81	0	0	3.81	19.36	23.17	0.18	1	0.18	21.17	107.56	128.72	32.61	1
921	11	LINC	7/23/14	41	37	1	3	3	10/15/15	0	0	0	0	0	0	0	0	0	13	0	0	0.48	0	0	21.48	0	0	34.96	11.74	46.7	0.18	1	0.18	194.22	65.22	259.44	59.14	3
922	11	LINC	7/23/14	42	36	1	3	9	10/15/15	0	0	0	0	0	0	0	0	0	2.84	18.08	1.8	0	0	0	4.11	2.94	0	29.77	18.03	47.8	0.18	1	0.18	165.39	100.17	265.56	37.24	5
923	11	LINC	7/23/14	43	10	1	1	1	10/15/15	0	0	0	0	0	0	0	0	76	0	0	0	0	0	0	0	0	0	76	5.7	81.7	0.18	1	0.18	422.22	31.67	453.89	80.16	1
924	11	LINC	7/23/14	44	35	1	2	6	10/15/15	0	0	0	0	0	0	0	0	0	0	0	0	0.94	0	1.51	18.94	0	0	21.39	15.2	36.59	0.18	1	0.18	118.83	84.44	203.28	47.09	3
925	11	LINC	7/23/14	45	4	1	1	1	10/15/15	0	0	50.85	0	0	0	0	0	0	0	0	0	0	0	0	0	0	0	50.85	3.27	54.12	0.18	1	0.18	282.5	18.17	300.67	88.62	1
926	11	LINC	7/23/14	46	33	1	2	6	10/15/15	0	0	0	0	0	0	0	0	0	4.36	9.83	1.08	0	0	1.39	0	0	0	16.66	14.2	30.86	0.18	1	0.18	92.56	78.89	171.44	50.57	4
927	11	LINC	7/23/14	47	28	1	1	1	10/15/15	0	0	0	0	0	0	0	0	0	0	0	0	0	0	0	0	25.25	0	25.25	20.93	46.18	0.18	1	0.18	140.28	116.28	256.56	27.15	1
928	11	LINC	7/23/14	48	3	1	1	1	10/15/15	0	83.01	0	0	0	0	0	0	0	0	0	0	0	0	0	0	0	0	83.01	2.57	85.58	0.18	1	0.18	461.17	14.28	475.44	91.05	1
929	11	LINC	7/23/14	49	23	1	1	1	10/15/15	0	0	0	0	0	0	0	0	0	0	0	16.61	0	0	0	0	0	0	16.61	11.19	27.8	0.18	1	0.18	92.28	62.17	154.44	61.05	1
930	11	LINC	7/23/14	50	14	1	2	6	10/15/15	64.04	46.45	4.51	1.85	0	0	0	0	0	0	0	0	0	0	0	0	0	0	116.85	4.08	120.93	0.18	1	0.18	649.17	22.67	671.83	85.8	4
931	11	LINC	7/23/14	51	22	1	1	1	10/15/15	0	0	0	0	0	0	0	0	0	0	63.86	0	0	0	0	0	0	0	63.86	4.52	68.38	0.18	1	0.18	354.78	25.11	379.89	84.27	1
932	11	LINC	7/23/14	52	30	1	1	3	10/15/15	0	0	0	0	0	0	0	0	0	10.73	11.03	2.58	0	0	0	0	0	0	24.34	10.36	34.7	0.18	1	0.18	135.22	57.56	192.78	63.94	3
933	11	LINC	7/23/14	53	20	1	3	3	10/15/15	0	0	8.43	0	0	0.2	0	0	41.52	0	0	0	0	0	0	0	0	0	50.15	5	55.15	0.18	1	0.18	278.61	27.78	306.39	82.6	3
934	11	LINC	7/23/14	54	19	1	3	3	10/15/15	0	17.78	0	0	0.03	0	0	53.08	0	0	0	0	0	0	0	0	0	0	70.89	13.58	84.47	0.18	1	0.18	393.83	75.44	469.28	52.73	3
935	11	LINC	7/23/14	55	11	1	1	3	10/15/15	40.1	54.69	15.42	0	0	0	0	0	0	0	0	0	0	0	0	0	0	0	110.21	3.03	113.24	0.18	1	0.18	612.28	16.83	629.11	89.45	3
936	11	LINC	7/23/14	56	31	1	1	3	10/15/15	0	0	0	0	0	0	0	0	0	0	0	0	0	0	2.1	0	0	0	2.1	23.72	25.82	0.18	1	0.18	11.67	131.78	143.44	17.44	1
937	11	LINC	7/23/14	57	9	1	1	1	10/15/15	0	0	0	0	0	0	0	208	0	0	0	0	0	0	0	0	0	0	208	1.08	209.08	0.18	1	0.18	1155.56	6	1161.56	96.24	1
938	11	LINC	7/23/14	58	24	1	1	1	10/15/15	0	0	0	0	0	0	0	0	0	0	0	0	2.53	0	0	0	0	0	2.53	35	37.53	0.18	1	0.18	14.06	194.44	208.5	-21.82	1
939	11	LINC	7/23/14	59	25	1	1	1	10/15/15	0	0	0	0	0	0	0	0	0	0	0	0	0	2.74	0	0	0	0	2.74	27.4	30.14	0.18	1	0.18	15.22	152.22	167.44	4.63	1
940	11	LINC	7/23/14	60	39	1	3	3	10/15/15	0	0	0	0	0	0	0	0	0	0	0	6.2	0	0	1.45	0	0	0	7.65	23.18	30.83	0.18	1	0.18	42.5	128.78	171.28	19.32	2
941	11	LINC	7/23/14	61	5	1	1	1	10/15/15	0	0	0	7.14	0	0	0	0	0	0	0	0	0	0	0	0	0	0	7.14	24.59	31.73	0.18	1	0.18	39.67	136.61	176.28	14.41	1
942	11	LINC	7/23/14	62	7	1	1	1	10/15/15	0	0	0	0	0	1.06	0	0	0	0	0	0	0	0	0	0	0	0	1.06	35.04	36.1	0.18	1	0.18	5.89	194.67	200.56	-21.96	1
943	11	LINC	7/23/14	63	16	1	2	6	10/15/15	0	0	0	0.49	0.07	0.14	7.76	19.88	8.6	0	0	0	0	0	0	0	0	0	36.94	4.4	41.34	0.18	1	0.18	205.22	24.44	229.67	84.68	6
944	11	LINC	7/23/14	64	15	1	2	6	10/15/15	8.95	30.08	4.45	0	0	0	1.81	6.87	14.53	0	0	0	0	0	0	0	0	0	66.69	8.04	74.73	0.18	1	0.18	370.5	44.67	415.17	72.02	6
945	11	LINC	7/23/14	65	18	1	3	3	10/15/15	14.59	0	0	0.5	0	0	8.05	0	0	0	0	0	0	0	0	0	0	0	23.14	20.23	43.37	0.18	1	0.18	128.56	112.39	240.94	29.59	3
946	11	LINC	7/23/14	66	34	1	2	6	10/15/15	0	0	0	0	0	0	0	0	0	4.17	9.35	0.82	0	0	0	2.72	0	0	17.06	13.59	30.65	0.18	1	0.18	94.78	75.5	170.28	52.7	4
947	11	LINC	7/23/14	67	13	2	1	3	10/15/15	0	0	0	0	0	0	7.9	39.97	10.35	0	0	0	0	0	0	0	0	0	58.22	3.27	61.49	0.18	1	0.18	323.44	18.17	341.61	88.62	3
948	11	LINC	7/23/14	68	24	2	1	1	10/15/15	0	0	0	0	0	0	0	0	0	0	0	0	3.23	0	0	0	0	0	3.23	22.76	25.99	0.18	1	0.18	17.94	126.44	144.39	20.78	1
949	11	LINC	7/23/14	69	30	2	1	3	10/15/15	0	0	0	0	0	0	0	0	0	9.81	16.44	17.52	0	0	0	0	0	0	43.77	4.09	47.86	0.18	1	0.18	243.17	22.72	265.89	85.76	3
950	11	LINC	7/23/14	70	2	2	1	1	10/15/15	67.28	0	0	0	0	0	0	0	0	0	0	0	0	0	0	0	0	0	67.28	2.25	69.53	0.18	1	0.18	373.78	12.5	386.28	92.17	1
951	11	LINC	7/23/14	71	32	2	1	3	10/15/15	0	0	0	0	0	0	0	0	0	0	0	0	0	0	0	14.61	0	0	14.61	12.53	27.14	0.18	1	0.18	81.17	69.61	150.78	56.39	1
952	11	LINC	7/23/14	72	22	2	1	1	10/15/15	0	0	0	0	0	0	0	0	0	0	248	0	0	0	0	0	0	0	248	1.26	249.26	0.18	1	0.18	1377.78	7	1384.78	95.61	1
953	11	LINC	7/23/14	73	37	2	3	3	10/15/15	0	0	0	0	0	0	0	0	0	11.98	0	0	0.41	0	0	10.92	0	0	23.31	9.59	32.9	0.18	1	0.18	129.5	53.28	182.78	66.62	3
954	11	LINC	7/23/14	74	28	2	1	1	10/15/15	0	0	0	0	0	0	0	0	0	0	0	0	0	0	0	0	7.02	0	7.02	17.8	24.82	0.18	1	0.18	39	98.89	137.89	38.04	1
955	11	LINC	7/23/14	75	4	2	1	1	10/15/15	0	0	60.98	0	0	0	0	0	0	0	0	0	0	0	0	0	0	0	60.98	0.78	61.76	0.18	1	0.18	338.78	4.33	343.11	97.29	1
956	11	LINC	7/23/14	76	18	2	3	3	10/15/15	25.5	0	0	3.16	0	0	6.06	0	0	0	0	0	0	0	0	0	0	0	34.72	1.71	36.43	0.18	1	0.18	192.89	9.5	202.39	94.05	3
957	11	LINC	7/23/14	77	33	2	2	6	10/15/15	0	0	0	0	0	0	0	0	0	12.38	15.46	0	0.42	0.64	1.22	0	0	0	30.12	5.41	35.53	0.18	1	0.18	167.33	30.06	197.39	81.17	5
958	11	LINC	7/23/14	78	19	2	3	3	10/15/15	0	38.5	0	0	1.59	0	0	43.41	0	0	0	0	0	0	0	0	0	0	83.5	0	83.5	0.18	1	0.18	463.89	0	463.89	100	3
959	11	LINC	7/23/14	79	20	3	3	3	10/15/15	0	0	13.64	0	0	0.03	0	0	12.16	0	0	0	0	0	0	0	0	0	25.83	0	25.83	0.18	1	0.18	143.5	0	143.5	100	3
960	11	LINC	7/23/14	80	37	3	3	3	10/15/15	0	0	0	0	0	0	0	0	0	11.88	0	0	0.56	0	0	11.61	0	0	24.05	4.57	28.62	0.18	1	0.18	133.61	25.39	159	84.09	3
961	11	LINC	7/23/14	81	6	3	1	1	10/15/15	0	0	0	0	1.59	0	0	0	0	0	0	0	0	0	0	0	0	0	1.59	22.99	24.58	0.18	1	0.18	8.83	127.72	136.56	19.98	1
962	11	LINC	7/23/14	82	40	3	6	18	10/15/15	8.48	12.37	3.75	2.6	0	0	0	4.56	5.88	0.35	21.84	0	0	0	0	1.08	0	0	60.91	1.51	62.42	0.18	1	0.18	338.39	8.39	346.78	94.74	9
963	11	LINC	7/23/14	83	21	3	1	1	10/15/15	0	0	0	0	0	0	0	0	0	39.33	0	0	0	0	0	0	0	0	39.33	4.78	44.11	0.18	1	0.18	218.5	26.56	245.06	83.36	1
964	11	LINC	7/23/14	84	8	3	1	1	10/15/15	0	0	0	0	0	0	20.98	0	0	0	0	0	0	0	0	0	0	0	20.98	13.52	34.5	0.18	1	0.18	116.56	75.11	191.67	52.94	1
965	11	LINC	7/23/14	85	26	2	1	1	10/15/15	0	0	0	0	0	0	0	0	0	0	0	0	0	0	17.76	0	0	0	17.76	12.24	30	0.18	1	0.18	98.67	68	166.67	57.4	1
966	11	LINC	7/23/14	86	31	2	1	3	10/15/15	0	0	0	0	0	0	0	0	0	0	0	0	9.64	1.42	2.25	0	0	0	13.31	22.54	35.85	0.18	1	0.18	73.94	125.22	199.17	21.55	3
967	11	LINC	7/23/14	87	14	3	2	6	10/15/15	9.94	24.59	7.58	0.42	0.03	0.02	0	0	0	0	0	0	0	0	0	0	0	0	42.58	2.06	44.64	0.18	1	0.18	236.56	11.44	248	92.83	6
968	11	LINC	7/23/14	88	15	3	2	6	10/15/15	17.52	17.11	2.1	0	0	0	6.73	8.88	8.61	0	0	0	0	0	0	0	0	0	60.95	9.47	70.42	0.18	1	0.18	338.61	52.61	391.22	67.04	6
969	11	LINC	7/23/14	89	10	3	1	1	10/15/15	0	0	0	0	0	0	0	0	46.11	0	0	0	0	0	0	0	0	0	46.11	7.44	53.55	0.18	1	0.18	256.17	41.33	297.5	74.1	1
970	11	LINC	7/23/14	90	11	3	1	3	10/15/15	23.91	17.51	31.32	0	0	0	0	0	0	0	0	0	0	0	0	0	0	0	72.74	1.64	74.38	0.18	1	0.18	404.11	9.11	413.22	94.29	3
971	11	LINC	7/23/14	91	12	3	1	3	10/15/15	0	0	0	6.56	0	0	0	0	0	0	0	0	0	0	0	0	0	0	6.56	15.71	22.27	0.18	1	0.18	36.44	87.28	123.72	45.32	1
972	11	LINC	7/23/14	92	9	3	1	1	10/15/15	0	0	0	0	0	0	0	55.11	0	0	0	0	0	0	0	0	0	0	55.11	4.86	59.97	0.18	1	0.18	306.17	27	333.17	83.08	1
973	11	LINC	7/23/14	93	16	3	2	6	10/15/15	0	0	0	0.03	0	0.01	1.03	26.53	19.31	0	0	0	0	0	0	0	0	0	46.91	5.9	52.81	0.18	1	0.18	260.61	32.78	293.39	79.46	5
974	11	LINC	7/23/14	94	36	3	3	9	10/15/15	0	0	0	0	0	0	0	0	0	2.76	54.42	6	0	0	0	0.7	0	0	63.88	3.17	67.05	0.18	1	0.18	354.89	17.61	372.5	88.97	4
975	11	LINC	7/23/14	95	38	3	3	3	10/15/15	0	0	0	0	0	0	0	0	0	0	20.98	0	0	0	0	0	0.14	0	21.12	9.61	30.73	0.18	1	0.18	117.33	53.39	170.72	66.55	2
976	11	LINC	7/23/14	96	18	3	3	3	10/15/15	79.41	0	0	0.82	0	0	1.8	0	0	0	0	0	0	0	0	0	0	0	82.03	0.92	82.95	0.18	1	0.18	455.72	5.11	460.83	96.8	3
977	11	LINC	7/23/14	97	5	3	1	1	10/15/15	0	0	0	4.46	0	0	0	0	0	0	0	0	0	0	0	0	0	0	4.46	22.64	27.1	0.18	1	0.18	24.78	125.78	150.56	21.2	1
978	11	LINC	7/23/14	98	34	3	2	6	10/15/15	0	0	0	0	0	0	0	0	0	2.94	12.17	5.23	0	0	0	2.23	0	0	22.57	3.88	26.45	0.18	1	0.18	125.39	21.56	146.94	86.49	4
979	11	LINC	7/23/14	99	29	3	1	1	10/15/15	0	0	0	0	0	0	0	0	0	0	0	0	0	0	0	0	0	0	0	30.08	30.08	0.18	1	0.18	0	167.11	167.11	-4.7	0
980	11	LINC	7/23/14	100	13	3	1	3	10/15/15	0	0	0	0	0	0	2.84	36.42	5.5	0	0	0	0	0	0	0	0	0	44.76	12.2	56.96	0.18	1	0.18	248.67	67.78	316.44	57.54	3
981	11	LINC	7/23/14	101	2	3	1	1	10/15/15	93.42	0	0	0	0	0	0	0	0	0	0	0	0	0	0	0	0	0	93.42	1.12	94.54	0.18	1	0.18	519	6.22	525.22	96.1	1
982	11	LINC	7/23/14	102	30	3	1	3	10/15/15	0	0	0	0	0	0	0	0	0	6.52	21.13	1.21	0	0	0	0	0	0	28.86	12.51	41.37	0.18	1	0.18	160.33	69.5	229.83	56.46	3
983	11	LINC	7/23/14	103	27	3	1	1	10/15/15	0	0	0	0	0	0	0	0	0	0	0	0	0	0	0	44.2	0	0	44.2	5.12	49.32	0.18	1	0.18	245.56	28.44	274	82.18	1
984	11	LINC	7/23/14	104	32	3	1	3	10/15/15	0	0	0	0	0	0	0	0	0	0	0	0	0	0	0	12.95	0	0	12.95	29.67	42.62	0.18	1	0.18	71.94	164.83	236.78	-3.27	1
985	11	LINC	7/23/14	105	3	3	1	1	10/15/15	0	76	0	0	0	0	0	0	0	0	0	0	0	0	0	0	0	0	76	0	76	0.18	1	0.18	422.22	0	422.22	100	1
986	11	LINC	7/23/14	106	22	3	1	1	10/15/15	0	0	0	0	0	0	0	0	0	0	45.57	0	0	0	0	0	0	0	45.57	4.9	50.47	0.18	1	0.18	253.17	27.22	280.39	82.94	1
987	11	LINC	7/23/14	107	4	3	1	1	10/15/15	0	0	46.79	0	0	0	0	0	0	0	0	0	0	0	0	0	0	0	46.79	1.1	47.89	0.18	1	0.18	259.94	6.11	266.06	96.17	1
988	11	LINC	7/23/14	108	1	3	0	0	10/15/15	0	0	0	0	0	0	0	0	0	0	0	0	0	0	0	0	0	0	0	20.95	20.95	0.18	1	0.18	0	116.39	116.39	27.08	0
989	11	LINC	7/23/14	109	35	3	2	6	10/15/15	0	0	0	0	0	0	0	0	0	0	0	0	0	0	2.21	7.06	0	0	9.27	28.51	37.78	0.18	1	0.18	51.5	158.39	209.89	0.77	2
990	11	LINC	7/23/14	110	24	3	1	1	10/15/15	0	0	0	0	0	0	0	0	0	0	0	0	3.09	0	0	0	0	0	3.09	31.59	34.68	0.18	1	0.18	17.17	175.5	192.67	-9.95	1
991	11	LINC	7/23/14	111	26	3	1	1	10/15/15	0	0	0	0	0	0	0	0	0	0	0	0	0	0	0.03	0	0	0	0.03	1.93	1.96	0.18	1	0.18	0.17	10.72	10.89	93.28	1
992	11	LINC	7/23/14	112	25	3	1	1	10/15/15	0	0	0	0	0	0	0	0	0	0	0	0	0	0.83	0	0	0	0	0.83	16.25	17.08	0.18	1	0.18	4.61	90.28	94.89	43.44	1
993	11	LINC	7/23/14	113	33	3	2	6	10/15/15	0	0	0	0	0	0	0	0	0	9.34	1.23	7.42	0	0.34	0	0	0	0	18.33	6.9	25.23	0.18	1	0.18	101.83	38.33	140.17	75.98	4
994	11	LINC	7/23/14	114	23	3	1	1	10/15/15	0	0	0	0	0	0	0	0	0	0	0	15.12	0	0	0	0	0	0	15.12	20.8	35.92	0.18	1	0.18	84	115.56	199.56	27.6	1
995	11	LINC	7/23/14	115	17	3	3	9	10/15/15	10.06	2.84	11.05	0.7	0	0.02	0	27.44	16.7	0	0	0	0	0	0	0	0	0	68.81	3.72	72.53	0.18	1	0.18	382.28	20.67	402.94	87.05	7
996	11	LINC	7/23/14	116	31	3	1	3	10/15/15	0	0	0	0	0	0	0	0	0	0	0	0	0	0	5.15	0	0	0	5.15	27.57	32.72	0.18	1	0.18	28.61	153.17	181.78	4.04	1
997	11	LINC	7/23/14	117	39	3	3	3	10/15/15	0	0	0	0	0	0	0	0	0	0	0	3.74	0	0	0	0	0	0	3.74	25.25	28.99	0.18	1	0.18	20.78	140.28	161.06	12.11	1
998	11	LINC	7/23/14	118	28	3	1	1	10/15/15	0	0	0	0	0	0	0	0	0	0	0	0	0	0	0	0	5.56	0	5.56	22.68	28.24	0.18	1	0.18	30.89	126	156.89	21.06	1
999	11	LINC	7/23/14	119	7	3	1	1	10/15/15	0	0	0	0	0	1.65	0	0	0	0	0	0	0	0	0	0	0	0	1.65	40.16	41.81	0.18	1	0.18	9.17	223.11	232.28	-39.78	1
1000	11	LINC	7/23/14	120	19	3	3	3	10/15/15	0	17.08	0	0	0.03	0	0	16.5	0	0	0	0	0	0	0	0	0	0	33.61	5.17	38.78	0.18	1	0.18	186.72	28.72	215.44	82	3
